# Supplementary material for: Landscape of Immune Microenvironment Under Immune Cell Infiltration Pattern in Breast Cancer
Source: Front Immunol. 2021 Aug 27;12:711433. doi: 10.3389/fimmu.2021.711433 (PMC8429934; doi:10.3389/fimmu.2021.711433)
Supplement: Supplementary file 2 [file Table_1.xlsx]

## Sheet: S I
Table-S1: Relative Fractions of tumor-infiltrating immune cells of 1198 BRCA patients
id	B cells naive	B cells memory	Plasma cells	T cells CD8	T cells CD4 naive	T cells CD4 memory resting	T cells CD4 memory activated	T cells follicular helper	T cells regulatory (Tregs)	T cells gamma delta	NK cells resting	NK cells activated	Monocytes	Macrophages M0	Macrophages M1	Macrophages M2	Dendritic cells resting	Dendritic cells activated	Mast cells resting	Mast cells activated	Eosinophils	Neutrophils
TCGA_TCGA-A7-A5ZW	0.0553408	0	0.0114851	0.0807062	0	0.112454	0.00100835	0.0232667	0.0139635	0.014415	0	0.0129405	0	0.214246	0.0389484	0.179891	0.0333684	0	0.207965	0	0	0
TCGA_TCGA-E2-A10E	0.0546152	0	0.0115358	0.104089	0	0.196837	0.0399193	0.0758276	0	0	0.00325803	0	0.00108101	0.0871343	0.163258	0.10111	0.0954735	0	0.0658616	0	0	0
TCGA_TCGA-E2-A105	0.0436001	0	0.0123835	0.0703166	0	0.0565256	0.000801123	0.0717325	0.0243351	0	0	0.0116588	0	0.434054	0.0891378	0.153265	0.00256199	0	0.0296279	0	0	0
TCGA_TCGA-E2-A158	0.06753	0	0.0407507	0.164244	0	0.0374786	0.0119707	0.1242	0	0	0.00202959	0.00823018	0.0116814	0.106001	0.183994	0.109583	0.097342	0	0.0349656	0	0	0
TCGA_TCGA-D8-A1XS	0.0475715	0	0.0092584	0.086018	0	0.168874	0.0233217	0.0564796	0.0142117	0.0145973	0	0	0.0382748	0.0550056	0.0835046	0.280658	0.0121176	0.0018421	0.104584	0	0	0.00368122
TCGA_TCGA-AR-A5QP	0.0609221	0	0.136308	0.18404	0	0.107611	0.000829972	0.0307543	0.0132728	0	0	0	0.0186984	0.181046	0.066518	0.135915	0.0114636	0	0.0431334	0	0.00948751	0
TCGA_TCGA-A8-A082	0	0.00651785	0.00321466	0	0	0.134361	0.00790728	0.0103355	0.0192781	0	0.0893188	0	0.00382651	0.198305	0.0339825	0.423946	0.0133677	0	0.0424375	0	0	0.0132022
TCGA_TCGA-A8-A08I	0.0278875	0	0.00735147	0.194301	0	0	0.0512163	0.0256305	0.0253899	0.0270135	0	0.00505697	0	0.366279	0.120827	0.0981234	0.0138038	0	0.0371192	0	0	0
TCGA_TCGA-E2-A14W	0.000141796	0	0	0.0530686	0	0.0624888	0	0.0650419	0.0056504	0	0	0.0122492	0	0.359546	0.06321	0.334128	0	0	0	0.0335902	0	0.0108851
TCGA_TCGA-A2-A1FX	0.0695666	0	0.0113774	0.102615	0	0.129978	0	0.0401664	0.0184871	0	0	0	0.0784172	0.0731321	0.0826169	0.209451	0.00442565	0	0.172847	0	0	0.00691883
TCGA_TCGA-EW-A1P6	0.141666	0	0.195666	0.0887536	0	0.120168	0.00898264	0.0110887	0	0	0	0.00694905	0	0.0627179	0.0695977	0.166564	0.0199146	0	0.107931	0	0	0
TCGA_TCGA-AO-A0JJ	0.0166001	0.00612984	0.0522089	0.17774	0	0.205617	0	0.0277268	0.0208053	0.0814316	0	0.0183973	0.026799	0	0.0876471	0.157057	0.0351107	0	0.0867296	0	0	0
TCGA_TCGA-A8-A092	0.00392079	0.000939638	0.00252919	0.0273397	0	0.151118	0	0.0403073	0.0321942	0	0	0.00718427	0	0.165666	0.126717	0.308161	0.0118229	0	0.119205	0	0	0.00289529
TCGA_TCGA-AN-A0FV	0.0220381	0	0.00875021	0	0	0.0199021	0	0.0406706	0.0153376	0.00620068	0	0.00678683	0	0.501032	0.0672293	0.242926	0	0	0.0691276	0	0	0
TCGA_TCGA-A8-A0A4	0.0407047	0	0.0087282	0.088038	0	0.167876	0	0.0235436	0.0375585	0	0.0140872	0	0.00155739	0.118841	0.116489	0.224323	0.00580665	0	0.152447	0	0	0
TCGA_TCGA-E9-A1ND	0.0138803	0	0.00375712	0.17577	0	0.0415456	0.115015	0.100938	0	0	0.0307418	0.00659977	0.0329072	0.0841866	0.15045	0.140223	0.000936729	0.0450432	0.0484967	0	0	0.00950909
TCGA_TCGA-A8-A096	0.017164	0	0.00465675	0.146551	0	0.204188	0.00145427	0.0621952	0.0148008	0	0	0.017275	0.0501054	0.0705754	0.0873499	0.242278	0.0330042	0	0.0448154	0	0	0.00358652
TCGA_TCGA-AR-A0TQ	0.108554	0	0.115304	0.145104	0	0.14272	0.0188212	0.0239156	0.0161905	0.00635189	0	0	0	0.177315	0.0921725	0.12773	0	0	0.025821	0	0	0
TCGA_TCGA-BH-A0AU	0.051383	0	0.0177547	0.100639	0	0.153309	0.0192591	0.0360366	0.042217	0.0193367	0	0	0	0.263215	0.123858	0.093356	0.0140953	0	0.0655404	0	0	0
TCGA_TCGA-A7-A0D9	0.0521756	0	0.0964049	0.0624504	0	0.0870449	0	0.0336183	0.00112218	0.0156115	0	0	0	0.305044	0.0226328	0.242571	0.0111792	0.019027	0.0511181	0	0	0
TCGA_TCGA-A7-A13E	0.0901989	0	0	0.0229667	0	0.295858	0.0275871	0.00454655	0	0	0.00647927	0	0	0.288882	0.0811756	0.182306	0	0	0	0	0	0
TCGA_TCGA-AN-A0XV	0.0945251	0	0.00851347	0.098394	0	0.20225	0.000426692	0.0440104	0.00313104	0.110422	0	0	0	0.130836	0.115643	0.113157	0.0200575	0.00498143	0.0536517	0	0	0
TCGA_TCGA-C8-A26V	0.0557777	0	0.0127497	0	0.0190766	0.0778299	0	0	0.0120549	0.024962	0	0.0304509	0	0.215955	0.17386	0.19592	0.0429581	0	0.13543	0	0	0.00297459
TCGA_TCGA-BH-A0HQ	0.167612	0	0.0451567	0.0361179	0	0.0191241	0	0	0.0534979	0	0.0247024	0	0	0.417599	0.0265148	0.0719929	0	0	0.137682	0	0	0
TCGA_TCGA-AR-A5QQ	0.0796565	0	0.100783	0.127903	0	0.115698	0.0647766	0	0	0.0189032	0	0.0267723	0	0.145653	0.0969572	0.120348	0.0492607	0	0.0401461	0	0	0.013142
TCGA_TCGA-AC-A2FB	0.111401	0	0.00140371	0.188975	0	0.211198	0.127169	0.0316831	0	0.0449677	0	0	0.00326125	0.0339684	0.103894	0.0581676	0.00286955	0.00271252	0.0783292	0	0	0
TCGA_TCGA-AR-A250	0.028893	0	0.00610601	0.031801	0	0.215967	0.0215287	0.0356472	0.0323212	0	0.00849852	0	0	0.283845	0.06871	0.192017	0	0	0.0720856	0	0	0.00258019
TCGA_TCGA-EW-A1P3	0.087866	0	0.0088845	0.0645353	0	0.207667	0	0.0924705	0	0	0	0.0163783	0	0.0226458	0.152125	0.155295	0.0340392	0	0.143952	0	0.00979932	0.00434179
TCGA_TCGA-AN-A03Y	0.0412398	0	0.00157836	0.241997	0	0.0621364	0.0245009	0.0020592	0.0119374	0.0468455	0	0.046013	0	0.0459625	0.159936	0.0934334	0.0469338	0	0.171528	0	0	0.00389904
TCGA_TCGA-BH-A0HK	0.0837268	0	0.143715	0.0611044	0	0.223911	0	0.0132932	0.00423709	0.0294904	0	0	0.0557824	0	0.108626	0.181251	0.0615467	0	0.0313294	0	0	0.00198654
TCGA_TCGA-E2-A1II	0.014952	0	0	0.32923	0	0.0286648	0.157335	0.0652275	0.020421	0.0125639	0	0	0	0.0503443	0.171302	0.0830739	0.00820547	0	0.0585123	0	0	0.000167489
TCGA_TCGA-E2-A1LI	0.0552876	0	0	0.0491839	0	0.124135	0.0453557	0.0722923	0.0218262	0.0100154	0	0	0.0162985	0.342292	0.175337	0.0825466	0.00388818	0	0.0015419	0	0	0
TCGA_TCGA-AO-A0J5	0.0893181	0	0.0209043	0.11592	0	0.155684	0	0.0210878	0.00442322	0	0	0	0.017808	0.24831	0.0307957	0.181595	0	0	0.114154	0	0	0
TCGA_TCGA-A8-A085	0.000675323	0.00471384	0	0	0	0.0953928	0	0.0166541	0.0158784	0	0.0102841	0	0	0.444504	0.019606	0.235012	0	0	0.157279	0	0	0
TCGA_TCGA-D8-A1JT	0.00266942	0	0	0.00273486	0	0.0288065	0	0.0647831	0.011247	0.0368411	0	0.029795	0	0.333978	0.0949672	0.318464	0.00875185	0.0347497	0.0249463	0	0	0.00726648
TCGA_TCGA-AC-A3YJ	0.0203762	0	0.00708826	0.068938	0	0.113959	0.0015044	0.0376126	0.00789693	0	0.00402288	0	0.0410054	0.138836	0.0400084	0.400822	0.0605965	0	0.0573335	0	0	0
TCGA_TCGA-A7-A13D	0.00277853	0	0.0029147	0	0	0.0329612	0	0.0428731	0.00352672	0.00460398	0.0336845	0	0	0.845806	0.004573	0	0	0.00835544	0	0.0172608	0.000662431	0
TCGA_TCGA-C8-A1HG	0.00864753	0	0.143216	0.289666	0	0	0.0746048	0.0487566	0.0341244	0.0233945	0	0.0150129	0	0.0496446	0.078633	0.191997	0.00948079	0	0.0328217	0	0	0
TCGA_TCGA-GM-A2DO	0.27879	0	0.0577765	0.191392	0	0.0793724	0.0467243	0.00595228	0.0314908	0.111148	0	0	0	0.0952543	0.0604321	0.0288318	0	0	0.0128354	0	0	0
TCGA_TCGA-A2-A04R	0.101135	0	0.0187874	0	0	0.145361	0	0.0101756	0.0298934	0.00551035	0.00279006	0	0	0.401892	0.036119	0.0514778	0	0	0.194407	0	0	0.00245255
TCGA_TCGA-AN-A04A	0.0575507	0	0.0111705	0.0504179	0	0.202546	0.0142757	0.00163586	0.00254613	0.0233072	0	0	0	0.301092	0.083346	0.173312	0.0248596	0	0.0539404	0	0	0
TCGA_TCGA-A7-A3RF	0.00522879	0.0023929	0.0136572	0.117295	0	0.0462074	0	0.0207307	0.0625666	0	0	0	0	0.282817	0.0436841	0.224864	0	0	0.1616	0.017488	0	0.0014688
TCGA_TCGA-D8-A1X9	0.00815156	0	0.00676877	0.0634357	0	0.213233	0.0205827	0.0483251	0.033488	0	0.011558	0	0	0.191726	0.0869897	0.244559	0	0.0191436	0.045997	0	0	0.00604233
TCGA_TCGA-AR-A1AN	0.0470592	0	0.00318618	0.0317071	0	0.085805	0	0.0206553	0.00651964	0.0216657	0	0.015999	0	0.438507	0.0526338	0.084389	0.115672	0	0.0762014	0	0	0
TCGA_TCGA-AO-A12D	0	0	0.0820266	0.0995998	0	0.267968	0.0620395	0.0523658	0.0328	0	0.0088811	0	0	0.0839305	0.0892149	0.174305	0	0.0102598	0.0366092	0	0	0
TCGA_TCGA-AC-A2B8	0.0416523	0	0.00709987	0.114678	0	0.199268	0.0100569	0.0203541	0.00282531	0.0207143	0	0	0.0680357	0.105667	0.112396	0.180385	0.00918085	0.000927595	0.106758	0	0	0
TCGA_TCGA-AR-A2LR	0.0682027	0	0.00485331	0.120101	0	0.0334588	0.00878801	0.0491656	0	0	0	0.0171357	0.0107139	0.14068	0.0641598	0.386085	0	0.0193425	0.0763485	0	0	0.000965072
TCGA_TCGA-A2-A1G6	0.0792145	0	0.0704062	0.214655	0	0.0507772	0	0.0182805	0.00926116	0.0229199	0	0	0.0105566	0	0.0165375	0.217914	0.182558	0	0.0978485	0.00727881	0	0.0017917
TCGA_TCGA-A2-A3XZ	0.21571	0	0.102245	0.114751	0	0.101886	0.069877	0.0441554	0.0560302	0	0	0	0	0.0443743	0.0443019	0.12832	0.0497095	0.00704475	0.0210764	0	0	0.000518797
TCGA_TCGA-A2-A0YM	0.0265082	0	0.00298161	0.0302883	0	0.0916705	0.0105674	0.041022	0.0100664	0	0	0.0104637	0.000715872	0.519878	0.08893	0.0837735	0	0.0783093	0	0.00320833	0	0.00161667
TCGA_TCGA-E2-A1B5	0.0951969	0.0190578	0.0987562	0.204357	0	0.158696	0.0410163	0.0346671	0.081028	0.00770737	0	0.000984821	0	0.0545861	0.0709578	0.0730947	0	0.0180988	0.041795	0	0	0
TCGA_TCGA-AR-A24H	0.0357558	0	0.00539958	0.071517	0	0.169462	0.0593503	0.0824267	0.00817987	0.0236522	0.00746525	0	0	0.228571	0.129391	0.153633	0.00940398	0	0.0157935	0	0	0
TCGA_TCGA-LL-A5YN	0.124776	0	0.0726026	0.146858	0	0.0987729	0.0513374	0.0706646	0.0822378	0.0661535	0	0.0102077	0	0.0854986	0.0564303	0.0707137	7.34578e-05	0.0179297	0.043275	0	0	0.00246831
TCGA_TCGA-B6-A0RM	0.0317167	0	0.00971263	0.0553667	0	0.213295	0	0.0370943	0.00949945	0.017076	0	0.0239628	0.000638218	0	0.0812187	0.0826441	0.113794	0	0.323981	0	0	0
TCGA_TCGA-A2-A0SY	0.145272	0	0.0565125	0.0881145	0	0.196959	0.00348568	0.0454901	0.0122676	0.0237491	0	0.0189241	0.0058086	0.0590897	0.0792671	0.148416	0.0372872	0	0.077752	0	0	0.00160484
TCGA_TCGA-AO-A12G	0.0639635	0	0.0622284	0.100241	0	0.172443	0.00643311	0.0487966	0.0221548	0	0	0.0247152	0.0136567	0	0.136049	0.157179	0.0344855	0	0.156168	0	0	0.00148723
TCGA_TCGA-OL-A6VO	0.0153766	0	0.000328834	0.0441005	0	0.116949	0.0132367	0.0617223	0.022439	0	0	0.0165373	0	0.540685	0.0676797	0.0824564	0	0.0184882	0	0	0	0
TCGA_TCGA-E2-A14T	0.0470306	0	0.0154701	0.0492565	0	0.0493038	0	0.0289374	0	0.00540216	0	0.00281244	0	0.615687	0.0439528	0.10704	8.02167e-05	0	0.0350269	0	0	0
TCGA_TCGA-A7-A3J1	0.0945303	0	0	0.16945	0	0.326119	0.029461	0	0.0194652	0	0	0	0.00272565	0.0526955	0.128473	0.143809	0.00198155	0	0.0267202	0	0	0.0045691
TCGA_TCGA-AR-A5QM	0.0826652	0	0.0567002	0.06211	0	0	0.0267698	0.0446613	0.0171846	0.0462793	0	0	0	0.340679	0.0592257	0.122016	0.00429176	0	0.135696	0.00172126	0	0
TCGA_TCGA-E9-A1R5	0.0324361	0	0.012374	0	0	0.162962	0	0	0.0222158	0.0437331	0	0	0	0.340549	0.110926	0.180567	0.00123125	0	0.0899449	0	0	0.00306112
TCGA_TCGA-E2-A14Q	0.0658386	0	0.00248054	0.282445	0	0.123629	0.016281	0.0241108	0	0.0598007	0	0	0.0161058	0.0817773	0.170702	0.0170291	0.0195499	0	0.113061	0	0.00719	0
TCGA_TCGA-E2-A14Y	0.015045	0	0.0451443	0.0222677	0	0.0593844	0.0160849	0.105612	0	0	0.0292388	0.0309862	0	0.339134	0.0971815	0.11934	0	0.0744219	0	0.0461589	0	0
TCGA_TCGA-E9-A1NH	0.0569005	0	0.0269038	0.082712	0	0.146717	0	0.0430284	0.0170107	0	0	0.00795413	0	0.275892	0.0678504	0.136392	0.0662169	0	0.0707248	0	0	0.001698
TCGA_TCGA-BH-A1F6	0.0409368	0	0.046293	0.130067	0	0.0682136	0.0685513	0.0526468	0.0107433	0	0.00211525	0	0.00158965	0.274433	0.0789448	0.20033	0	0.00286346	0.00826975	0	0	0.0140017
TCGA_TCGA-A2-A0YL	0.134628	0	0.0196204	0.175792	0	0.251002	0.00432604	0.00700578	0	0	0	0.00136748	0.0111128	0.0225967	0.138189	0.104309	0.0327714	0	0.094732	0	0.00254713	0
TCGA_TCGA-BH-A18N	0	0.00869035	0.00436456	0	0	0.10025	0	0.00973377	0.0248575	0	0.0069064	0.00665284	0	0.326993	0.0586901	0.364761	0	0	0.0827086	0	0	0.00539247
TCGA_TCGA-D8-A27L	0.0944889	0	0.0679275	0.0673915	0	0.11027	0.0108376	0.0419153	0.0461245	0	0	0.0101409	0.00169481	0.119199	0.0892928	0.17625	0.037738	0	0.12318	0	0	0.00354847
TCGA_TCGA-AO-A03V	0.250888	0	0.0811728	0.158919	0	0.107658	0	0.0518479	0	0	0	0	0.014261	0.0890585	0.135938	0.0479715	0.0252081	0	0.0362595	0	0.000816467	0
TCGA_TCGA-S3-AA11	0.0425236	0	0.0264517	0.00709817	0	0.0995324	0	0.030658	0.01342	0.00178537	0	0.017586	0	0.417135	0.041741	0.133535	0	0	0.168534	0	0	0
TCGA_TCGA-AR-A5QN	0.103973	0	0	0.175218	0	0.144662	0	0	0.0237561	0.0216021	0	0	0.00292794	0.009722	0.156705	0.20946	0.00768517	0	0.144288	0	0	0
TCGA_TCGA-A8-A09D	0.0190358	0	0.00499212	0.0321101	0	0.0893406	0	0.00930575	0.0248651	0.0229975	0	0.0152145	0	0.379983	0.0604307	0.287029	0	0	0.0537729	0	0	0.000922533
TCGA_TCGA-OL-A5RY	0.189234	0	0.0958022	0.088137	0	0.136466	0.0144523	0.0765157	0.00732711	0.0641003	0	0	0	0.0525761	0.073861	0.131653	0.0425994	0	0.0272762	0	0	0
TCGA_TCGA-B6-A0RV	0.124317	0	0.0561183	0.0969247	0	0.118538	0.0521291	0.0375788	0.038729	0	0	0.0068394	0	0.168265	0.123057	0.108965	0.0158213	0	0.0516154	0	0	0.00110189
TCGA_TCGA-A7-A0CG	0.127811	0	0.0818925	0.121249	0	0.229041	0.0384908	0.0164206	0.00471082	0.0423962	0	0	0	0.0270962	0.0725233	0.118268	0.0279326	0.00255154	0.0896168	0	0	0
TCGA_TCGA-AO-A128	0.0189167	0	0.000619181	0.240269	0	0	0.160603	0.00894553	0	0.0639645	0	0.0395383	0	0.0673439	0.172145	0.126094	0.00356062	0	0.0854484	0	0	0.0125523
TCGA_TCGA-AC-A3QQ	0.216718	0	0.0232041	0.0949458	0	0.367209	0.0135216	0	0.0186057	0	0.00680907	0	0.0157707	0.0105864	0.0623635	0.103583	0.0121469	0.00321015	0.0509321	0.000394815	0	0
TCGA_TCGA-A8-A08H	0.0278439	0	0	0.0446985	0	0.0446401	0.0388878	0	0.00465596	0	0.0130867	0	0.0566772	0.136394	0.0270017	0.412279	0.0640167	0	0.075302	0	0.019384	0.0351332
TCGA_TCGA-WT-AB41	0.0412215	0.00226914	0.0834517	0.199623	0	0.0368656	0.0239965	0.102903	0.129309	0.0459491	0	0.00620857	0	0.0711134	0.0717781	0.0979716	0.0026332	0.0391728	0.0446031	0	0	0.000931087
TCGA_TCGA-BH-A5IZ	0.0120486	0	0.0327997	0.0496451	0	0.0575986	0	0.027959	0.0131342	0	0.00920431	0.00203577	0.00609281	0.4678	0.0257134	0.192189	0	0.0825895	0	0	0	0.0211905
TCGA_TCGA-AN-A0AL	0.221504	0	0.018985	0.058928	0	0.144949	0.00284146	0.0198677	0.00911017	0.000799904	0.0220631	0	0	0.244602	0.0831664	0.143979	0	0.0292045	0	0	0	0
TCGA_TCGA-D8-A1J8	0.00694464	0	0.00541823	0.1937	0	0.0857408	0.122121	0.0787353	0	0.0659642	0	0.00742294	0	0.0800339	0.124923	0.163646	0	0.0436666	0	0.00445662	0	0.0172272
TCGA_TCGA-BH-A0DI	0.0682497	0	0.00362487	0.0767778	0	0.128032	0.013132	0.00833721	0.0191287	0.0470027	0	0	0	0.298336	0.127022	0.122938	0.0150088	0	0.0724113	0	0	0
TCGA_TCGA-B6-A0IG	0.0940228	0	0.011768	0.0776845	0	0.164411	0	0.0602021	0.0379584	0	0.00954219	0	0	0.297521	0.159202	0.0581376	0	0	0.0295517	0	0	0
TCGA_TCGA-EW-A1IW	0.108446	0	0	0.169009	0	0.176259	0.00752474	0	0.00800228	0.0298311	0	0	0.0025422	0.091564	0.146872	0.152236	0.0307813	0	0.0753764	0	0.00155632	0
TCGA_TCGA-BH-A0AV	0.0764809	0	0.0290348	0.0153214	0	0.0633321	0.0214568	0.00888643	0.00514583	0	0.0041471	0	0	0.592698	0.0245853	0.121109	0	0	0.0378027	0	0	0
TCGA_TCGA-AC-A23E	0.0015148	0.0015173	0.00496969	0.0186185	0	0.0677735	0	0.0139523	0.0106899	0	0	0	0	0.280139	0.0367532	0.436653	0	0	0.111071	0	0	0.0163481
TCGA_TCGA-A7-A26J	0.0905864	0	0.00780801	0	0	0.264478	0.00307972	0.00541111	0	0.0615623	0	0	0	0.127205	0.0701392	0.297773	0.0114543	0	0.0533199	0	0.00718311	0
TCGA_TCGA-A1-A0SF	0.07809	0	0.20834	0.274617	0	0.1454	0.0125537	0	0	0.0572641	0	0	0	0.00232679	0.0478133	0.0900886	0.049114	0.00869383	0.0256981	0	0	0
TCGA_TCGA-AN-A0XT	0.0938255	0	0.0154962	0.174417	0	0.159243	0	0.016272	0.00177849	0	0	0.0129193	0.0408442	0.0882542	0.125935	0.0911968	0.00782093	0	0.162155	0.00984318	0	0
TCGA_TCGA-MS-A51U	0.121909	0	0.0963142	0.171982	0	0.17147	0.0123752	0.0202353	0.0431848	0.00559095	0	0	0.00519517	0.036924	0.138082	0.0753388	0.0554314	0	0.0459669	0	0	0
TCGA_TCGA-A2-A3XT	0.0446721	0	0.0122302	0.0454753	0	0.0795873	0.0297358	0.0233496	0.0119537	0.00926285	0.00912339	0	0	0.49975	0.113751	0.0705227	0.0227104	0	0.0278387	0	3.64777e-05	0
TCGA_TCGA-AC-A7VC	0.0141657	0	0.0102895	0	0	0.106028	0.00387954	0.0322494	0.0313543	0.00106447	0.0292039	0	0.0103192	0.545505	0.0111631	0.180299	0.0132334	0	0	0.0112456	0	0
TCGA_TCGA-A2-A3KC	0.0677312	0	0.0374668	0.0682904	0	0.152372	0.00252509	0.0505964	0.0162335	0	0.00187632	0	0	0.229991	0.0824122	0.190267	0.026899	0	0.0703908	0	0	0.00294903
TCGA_TCGA-LL-A5YM	0.00867564	0.0124592	0.0155432	0.138681	0	0	0.0065936	0.00919048	0.0212863	0	0.028798	0	0.00652758	0.359882	0.0580513	0.221217	0.0117124	0	0.101383	0	0	0
TCGA_TCGA-AR-A0TY	0.0648325	0.0181483	0.0571175	0.0561172	0	0.0783683	0.0109218	0.0331643	0.00961039	0.00142653	0	0.0116817	0	0.270971	0.049118	0.217857	0	0	0.120666	0	0	0
TCGA_TCGA-A7-A3J0	0.0272808	0.00545221	0.018408	0.134436	0	0.123986	0.00232378	0.0599664	0.0321019	0	0	0.0289917	0	0.260874	0.191394	0.0374243	0.0147166	0	0.0626442	0	0	0
TCGA_TCGA-OL-A66J	0.0276529	0	0.00790509	0.0729568	0	0.0591728	0.000493871	0.049015	0	0.0224478	0	0.00509718	0	0.466345	0.0476815	0.165995	0.0115856	0	0.0575294	0	0	0.00612171
TCGA_TCGA-E2-A153	0	0.00324723	0	0.0116013	0	0.0668799	0	0.00685176	0.0348702	0	0.0124583	0	0	0.466346	0.00968345	0.252504	0	0.00740227	0.120028	0	0	0.00812818
TCGA_TCGA-BH-A0B1	0.0755507	0	0.00641267	0.0549007	0	0.215014	0	0.0567292	0	0.0126025	0	0.0212358	0	0.0980677	0.108993	0.130429	0.0358836	0	0.184181	0	0	0
TCGA_TCGA-AR-A24T	0.115098	0	0.0446561	0.0813724	0	0.147863	0	0.0181426	0.00119248	0	0	0.00618057	0.0657526	0.00956202	0.0474548	0.250696	0.0105574	0	0.201471	0	0	0
TCGA_TCGA-AR-A1AR	0.0182418	0.00199184	0	0.0589538	0	0.163751	0.0195561	0.0069498	0	0.0364649	0	0	0	0.35587	0.0951873	0.215509	0	0.00117543	0.0263485	0	0	0
TCGA_TCGA-AO-A03M	0.102891	0	0.0932989	0.133707	0	0.176254	0.0482088	0.0269442	0.0153663	0.0206483	0	0.0146065	0.00212567	0.0555995	0.123955	0.107535	0.00976127	0	0.0690983	0	0	0
TCGA_TCGA-AO-A03N	0.029312	0	0.0136883	0.0324151	0	0.0397018	0.00509691	0.0419268	0.0500838	0.00961601	0	0.00803139	0.00553743	0.526676	0.0380388	0.104433	0.00375512	0	0.0760763	0	0.015611	0
TCGA_TCGA-A8-A09G	0.0655373	0	0.000635566	0.120465	0	0.22748	0.029677	0.0225143	0	0.000854934	0	0.0184687	0.0144381	0	0.177778	0.199883	0.0129293	0	0.109337	0	0	0
TCGA_TCGA-EW-A1PH	0.0532183	0	0.0461422	0.176543	0	0.139886	0.0539112	0.0767257	0	0	0.00353516	0	0	0.180927	0.110039	0.0711192	0.0440912	0.0296012	0.0115681	0	0	0.00269261
TCGA_TCGA-C8-A27A	0.0830037	0	0.0764908	0.01717	0	0.163567	0.00187712	0.0496308	0.0178184	0	0	0.00670959	0	0.26356	0.164413	0.137704	0	0	0.0180554	0	0	0
TCGA_TCGA-AO-A0JL	0.0670573	0	0.0269095	0.0956574	0	0.095146	0	0.0935292	0.018443	0	0	0.0272317	0	0.326074	0.0684386	0.141682	0	0	0.0398312	0	0	0
TCGA_TCGA-A2-A0YD	0.127715	0	0.0271195	0.0619504	0	0.187827	0	0.0272215	0.0290919	0.0457336	0	0.00114951	0	0.170528	0.0840928	0.170613	0.0061822	0	0.050705	0	0	0.0100702
TCGA_TCGA-E9-A1RB	0.0245473	0	0.000891525	0.03012	0	0.0431142	0	0.0660204	0.0101249	0.0115437	0	0	0	0.53354	0.0686503	0.162869	0.0405106	0	0.00233455	0.00573359	0	0
TCGA_TCGA-C8-A131	0.0422732	0	0.0236564	0.0798479	0	0.103462	0.0300843	0.0412066	0.0111596	0	0.0241912	0	0	0.490623	0.0321222	0.114215	0	0	0.00209019	0	0	0.00506879
TCGA_TCGA-E2-A15C	0.0863073	0	0.0876448	0.126313	0	0.136874	0.00493747	0.0962581	0	0.00707473	0	0	0	0.131649	0.119615	0.10047	0.0138061	0	0.0886191	0	0	0.000431423
TCGA_TCGA-D8-A27M	0.04876	0.062605	0.0472897	0.0885033	0	0.155616	0.0593738	0.0518413	0.0165473	0	0.0163769	0	0.00703496	0.0422758	0.189399	0.136458	0.0231976	0	0.054722	0	0	0
TCGA_TCGA-C8-A278	0.0480404	0	0.12378	0.0769586	0	0.1271	0.0372527	0.0422437	0.000141967	0.0256345	0	0	0	0.187698	0.0819059	0.154829	0.0190246	0.00162196	0.0737689	0	0	0
TCGA_TCGA-A2-A0EU	0	0.00421777	0.000740753	0.0668691	0	0.192411	0	0.0441336	0.00257299	0.0299439	0	0.0134163	0	0.176439	0.0945592	0.0834562	0.0347647	0.011729	0.234636	0	0	0.0101104
TCGA_TCGA-BH-A18J	0.00398226	0.0055887	0	0.0106862	0	0.093533	0	0.0227748	0.0287339	0	0	0.00210647	0	0.439612	0.060915	0.291506	0	0	0.0264616	0	0	0.0140999
TCGA_TCGA-C8-A135	0.102881	0	0.098649	0.175952	0	0.133526	0.00979199	0.038171	0.0306709	0.043575	0	0	0.0281969	0.0121691	0.0880696	0.17423	0.0202249	0	0.0438931	0	0	0
TCGA_TCGA-A8-A07B	0.0289808	0	0.00969645	0.0930378	0	0.152753	0.0380719	0.0598694	0	0	0.000925914	0	0.0225429	0.0655305	0.109476	0.293117	0	0.00910267	0.116895	0	0	0
TCGA_TCGA-S3-AA10	0.0229435	0.0142373	0.0263264	0.14471	0	0.108516	0.0770771	0.0904256	0.0594307	0	0	0.038786	0	0.173775	0.14699	0.0688216	0	0.00154451	0.0264168	0	0	0
TCGA_TCGA-A2-A0CM	0.0406812	0	0.00759525	0.166088	0	0.152352	0.0845227	0.0783257	0.0348574	0	0.0035664	0.00466547	0.00749117	0.187268	0.121151	0.0847638	0	0	0.0266717	0	0	0
TCGA_TCGA-GM-A3XN	0.191055	0	0.090191	0.112915	0	0.184647	0.00761188	0.0283385	0.00729102	0.00208332	0	0.00465708	0	0.180254	0.0872094	0.0683922	0.00100161	0	0.0343534	0	0	0
TCGA_TCGA-AC-A2FG	0.0540081	0	0.137028	0.0933915	0	0.108563	0	0.01237	0.000933946	0	0	0	0	0.173166	0.0328333	0.142337	0.0815829	0	0.163787	0	0	0
TCGA_TCGA-AO-A124	0.205298	0	0.0155541	0.0519082	0	0.146432	0.015586	0.0457032	0.00208373	0	0.0333809	0	0	0.252772	0.0258561	0.0861064	0	0.0513519	0	0.0679679	0	0
TCGA_TCGA-B6-A0RH	0.161142	0	0.173278	0.0675652	0	0.0111702	0.00729635	0.0535152	0.0209893	0	0	0.0257493	0	0.199245	0.0983942	0.0898671	0	0.00348395	0.0874152	0	0	0.000888744
TCGA_TCGA-EW-A2FW	0.0708878	0	0.0350084	0.0890325	0	0.04467	0	0.0406948	0.0144255	0.0358576	0	0	0	0.284302	0.0910438	0.175852	0.00526761	0	0.112958	0	0	0
TCGA_TCGA-C8-A12U	0.0394231	0	0.00178938	0.280415	0	0.0307231	0.141886	0.0393528	0	0	0	0.0353311	0.0116365	0.0717427	0.101385	0.113145	0.0114983	0	0.121672	0	0	0
TCGA_TCGA-AR-A1AJ	0.0644837	0	0	0.0763246	0	0.168776	0.0527985	0.0728962	0.0085172	0.0621564	0	0	0	0.117338	0.133318	0.208226	0.0150518	0.00600204	0.00113456	0	0	0.0129778
TCGA_TCGA-E2-A15D	0.0252678	0	0.0267397	0.141311	0	0.180081	0	0.079088	0	0.0174848	0	0.0143844	0	0.199897	0.124564	0.112026	0.0117615	0	0.0673943	0	0	0
TCGA_TCGA-AO-A03U	0	0	0.000588404	0.0873243	0	0.152811	0.00883319	0	0	0	0.108675	0.0564827	0.120184	0	0.0403134	0.230404	0.0807384	0	0.113645	0	0	0
TCGA_TCGA-EW-A1J6	0.0472292	0	0.00566451	0.0393809	0	0.185211	0.11986	0.0550065	0.00267355	0.059335	0	0	0	0.0482683	0.200988	0.149773	0.0183465	0	0.0636153	0	0	0.00464765
TCGA_TCGA-C8-A273	0.0882484	0	0.0417192	0.0311493	0	0.174894	0.000829523	0.0372262	0.00442003	0.0228909	0.00408764	0	0	0.293942	0.0483219	0.190775	0.00312806	0.0022079	0.0329577	0.0228399	0	0.000361975
TCGA_TCGA-BH-A0E0	0.0259411	0	0	0.0378996	0	0.149096	0.0150344	0.082106	0.0816801	0	0	0.027226	0.00210422	0.0191284	0.00552263	0.0811238	0.310656	0.0993408	0.034017	0	0.0230563	0.00606826
TCGA_TCGA-BH-A0BZ	0.03677	0	0.00747586	0.230212	0	0.0522476	0.0641127	0.0483667	0.0868042	0.0456067	0	0	0.00385741	0.102982	0.135542	0.134514	0.00863617	0	0.042873	0	0	0
TCGA_TCGA-BH-A0E2	0.038252	0	0.0337819	0.245293	0	0.0453725	0.00650716	0.0573268	0.00742397	0.00206017	0	0	0	0.291165	0.089296	0.0737845	0	0	0.0859016	0.0209329	0	0.0029022
TCGA_TCGA-A2-A0ER	0.0287274	4.35773e-06	0.0577462	0.117559	0	0.127743	0	0	0.015709	0.00335927	0	0.0241562	0.00367991	0.0859641	0.0934819	0.190092	0.0308821	0	0.216004	0	0	0.00489249
TCGA_TCGA-AR-A0U3	0.0483512	0	0.00621854	0.0729233	0	0.0994116	0.0149246	0.0140404	0.0310035	0.00786176	0	0	0	0.389475	0.129397	0.098027	0.0269561	0	0.0585637	0	0	0.00284582
TCGA_TCGA-A8-A090	0.0407861	0	0.0049968	0	0	0.055493	0.0388428	0.00313471	0.0137324	0.0312148	0.00542004	0	0	0.426536	0.08144	0.219484	0.00120617	0	0.0708236	0	0	0.00689029
TCGA_TCGA-OL-A66I	0.0040173	0	0.0138054	0.309307	0	0.00346388	0.0890211	0.048458	0.101811	0.000732425	0	0.00180827	0	0.114407	0.128441	0.0608799	0.0857898	0	0.0376275	0	0	0.00043169
TCGA_TCGA-A2-A04Q	0.0128354	0.0522978	0.0209089	0.259506	0	0	0.0430689	0.07745	0.0719514	0	0	0.0173284	0	0.142154	0.113529	0.0960967	0.0564895	0.00760949	0.0287748	0	0	0
TCGA_TCGA-AR-A1AM	0.0896456	0	0.0123416	0.161587	0	0.157487	0.00800684	0.0218316	0.0114033	0.0253023	0	0	0.00534082	0.203636	0.0746156	0.137786	0.00540797	0	0.0856077	0	0	0
TCGA_TCGA-E2-A10A	0.0736813	0	0.0278983	0.00463354	0	0.118783	0	0.00840232	0.0204302	0.0018927	0	0.00501648	0	0.404273	0.0482239	0.268637	0	0	0.016768	0	0	0.00136012
TCGA_TCGA-BH-A0C0	0.0193759	0.00146685	0	0.200689	0	0.0302266	0.118054	0.0626433	0.0526254	0	0.0207441	0	0.00883066	0.105296	0.132574	0.159948	0.0237288	0	0.0637976	0	0	0
TCGA_TCGA-E2-A1LA	0.0337942	0	0.04053	0.208581	0	0.0281969	0.0494231	0.0432542	0.00642932	0.0451622	0	0.0201789	0	0.175217	0.112264	0.12165	0.0433573	0	0.071962	0	0	0
TCGA_TCGA-AR-A2LN	0.0839572	0	0.025706	0.0877979	0	0.225903	0	0.0329205	0	0	0	0.0369727	0.0326605	0	0.0703602	0.186037	0.0110237	0.00913418	0.197527	0	0	0
TCGA_TCGA-C8-A26W	0.0718692	0	0	0.232372	0	0.130569	0.00993367	0.0627214	0.0341184	0.0271205	0	0	0	0.0395363	0.171331	0.164941	0	0	0.0544326	0	0	0.00105558
TCGA_TCGA-AR-A24Q	0.0479098	0	0.0798117	0.146174	0	0.119997	0.0138878	0.0421188	0.0150558	0.0652668	0	0	0	0.238444	0.068995	0.109297	0.0113375	0	0.0417056	0	0	0
TCGA_TCGA-GM-A2DB	0.0908959	0.082059	0.019482	0.0975203	0	0.131721	0	0.0279785	0.0566663	0	0.00756015	0	0	0.24046	0.140487	0.0836674	0.00210539	0	0.0193972	0	0	0
TCGA_TCGA-A2-A3XY	0.0774324	0	0.0028562	0.0423768	0	0.140761	0.0377088	0.0894058	0.034716	0	0.0186844	0	0	0.300101	0.142563	0.0688349	0.010337	0	0.0342223	0	0	0
TCGA_TCGA-OL-A5D7	0.045719	0.0129748	0.0522749	0.148208	0	0.14975	0.0847771	0.0737319	0.109343	0.0157066	0	0	0	0.0776221	0.128649	0.0754401	0.00412539	0	0.0202521	0	0	0.0014265
TCGA_TCGA-A2-A0EQ	0.0877883	0	0.0325705	0.121915	0	0.153949	0.0553377	0.0531608	0.0157983	0.0629788	0	0.0309211	0	0.151704	0.0874191	0.0864053	0	0	0.060052	0	0	0
TCGA_TCGA-BH-A18I	0.0611039	0	0	0.107704	0	0.2559	0.0244037	0	0.0236212	0.0332028	0	0.00421866	0	0.1541	0.120845	0.0713301	0.0229639	0	0.120607	0	0	0
TCGA_TCGA-E9-A227	0.0350373	0	0.0371948	0.205666	0	0.111673	0.00750238	0	0.00745091	0.0993528	0	0.0038486	0	0.0139417	0.0956099	0.203523	0.0944266	0	0.0847728	0	0	0
TCGA_TCGA-D8-A27R	0.0469566	0	0.0231168	0.174726	0	0.186281	0.0202953	0	0.00215369	0.0632027	0	0.0161909	0.00248592	0.0377812	0.104564	0.226543	0.0330039	0	0.062698	0	0	0
TCGA_TCGA-AO-A1KS	0.0729444	0	0.0137292	0.0492974	0	0.281172	0.0232991	0.0404279	0	0.0406494	0	0	0.00292054	0.0290544	0.0887567	0.230412	0.0289424	0.0257279	0.0705248	0	0	0.00214206
TCGA_TCGA-A2-A0YK	0.178855	0	0.044724	0.274358	0	0.0933621	0.0534491	0.0289535	0.00211869	0.0754084	0	0	0	0.0267605	0.0748247	0.0767297	0.0486994	0	0.0216796	0	0	7.72591e-05
TCGA_TCGA-EW-A1J2	0.0372081	0	0.00855849	0.0981173	0	0.169951	0.0182519	0.026319	0	0.0376236	0	0	0.0084744	0.142668	0.113175	0.182655	0.039639	0.0165978	0.100542	0	0	0.000219035
TCGA_TCGA-D8-A143	0.0397357	0	0.0760047	0.120367	0	0.146218	0.0736378	0.060716	0.00173786	0	0.00755742	0	0	0.139313	0.0899093	0.196849	0.0162545	0.00710042	0.0242185	0	0	0.000381116
TCGA_TCGA-BH-A0HB	0.0409684	0	0.00299653	0.155185	0	0.178271	0.0255658	0.0185664	0.056872	0.0345583	0	0	0.0088794	0.164743	0.0664946	0.171705	0.0346808	0	0.0405133	0	0	0
TCGA_TCGA-B6-A0RU	0.0864421	0	0.0137313	0.0645761	0	0.109723	0	0.0400871	0.0212135	0.0149247	0	0.00605058	0	0.201586	0.144489	0.143147	0.0781662	0	0.0758636	0	0	0
TCGA_TCGA-E9-A1R3	0.0136214	0	0	0.014202	0	0.122313	0.00915651	0.0189715	0.0151424	0	0.0111075	0	0	0.298194	0.112093	0.188795	0.136252	0	0.0454682	0	0	0.0146824
TCGA_TCGA-AC-A2FF	0.0512068	0	0.0711495	0.12263	0	0.203888	0.0262654	0.0180774	0.0039389	0.0449624	0	0	0	0.0266818	0.0896687	0.148487	0.0799754	0	0.113069	0	0	0
TCGA_TCGA-E2-A1IH	0.0375102	0.0232561	0	0.122377	0	0.131376	0.0523034	0.0546923	0	0.176148	0	0	0	0.182903	0.069431	0.0951549	0.0153367	0	0.0395119	0	0	0
TCGA_TCGA-C8-A8HQ	0.0313161	0	0.00977206	0.170091	0	0.106442	0.0139243	0.0863626	0.0207289	0	0	0	0.00165354	0.27701	0.132968	0.119998	0.0105655	0	0.0191678	0	0	0
TCGA_TCGA-BH-A5J0	0.0120946	0	0.00479663	0.113417	0	0.140086	0	0.040867	0.0599708	0.0120669	0	0.0377019	0	0.198761	0.120089	0.154995	0.0323945	0	0.0727591	0	0	0
TCGA_TCGA-E9-A244	0.0215027	0.0349158	0	0.232116	0	0.030019	0	0.0738564	0.0120674	0.00190477	0	0	0	0.423152	0.130324	0.0110525	0.0123458	0	0	0.0137084	0	0.00303447
TCGA_TCGA-EW-A6SB	0	0.0235483	0.388305	0.0910428	0	0.0498613	0.0500496	0.102964	0.0396129	0.0188157	0	0.0107938	0	0.0906044	0.0586152	0.0287917	0.0469959	0	0	0	0	0
TCGA_TCGA-A7-A0DB	0.00225596	0.00404938	0.00293856	0	0	0.202778	0	0.0207928	0.010357	0	0	0.0281569	0	0.428578	0.0176666	0.127792	0.0291941	0	0.12544	0	0	0
TCGA_TCGA-BH-A0HI	0.0575276	0	0.00647088	0.0216569	0	0.136438	0	0.0693339	0.0237617	0.0119587	0	0.0172809	0	0.381661	0.0631796	0.16721	0	0	0.0338124	0.00735054	0	0.00235709
TCGA_TCGA-AN-A0FY	0.0598969	0	0.00522626	0.0614606	0	0.0820558	0.00740965	0.051451	0.0110861	0	0	0.00460453	0	0.334875	0.120738	0.203283	0.0140048	0	0.0439079	0	0	0
TCGA_TCGA-A8-A08R	0.0263634	0	0.0194906	0.0634131	0	0.11635	0.0633667	0.0430571	0.0207543	0	0.031215	0	0	0.334163	0.135851	0.117631	0	0	0.0283448	0	0	0
TCGA_TCGA-AC-A2FK	0.133568	0	0.13116	0.0985437	0	0.133806	0	0.0483745	0	0	0	0.0197192	0	0.209985	0.0471892	0.0665594	0.0414515	0	0.0696435	0	0	0
TCGA_TCGA-BH-A201	0.0694083	0	0.0253795	0.0206276	0	0.0570134	0.00688036	0.0404828	0.000809208	0	0.0127592	0	0	0.578964	0.0502442	0.0801682	0	0	0.0572637	0	0	0
TCGA_TCGA-BH-A0HA	0.0602679	0	0.00640796	0.118461	0	0.217284	0	0.0174186	0.0458699	0.00924113	0	0.0373848	0.00205039	0.0330263	0.180437	0.0885534	0.0313486	0	0.150131	0	0	0.00211825
TCGA_TCGA-BH-A18P	0.036189	0	0.0151691	0.164154	0	0.0623955	0	0.0480767	0.00551464	0	0	0	0.00963773	0.328236	0.159276	0.105377	0.0151355	0	0.0508389	0	0	0
TCGA_TCGA-AC-A4ZE	0.0653185	0	0.0215897	0.161176	0	0.295383	0	0.0205813	0	0.0418818	0	0	0.0310845	0	0.0756282	0.190214	0	0	0.0971424	0	0	0
TCGA_TCGA-AR-A2LM	0.0627953	0	0.00831081	0.0962967	0	0.193811	0	0.0493211	0	0.044498	0	0.0108004	0.0297714	0.00231461	0.0812139	0.127737	0.0548358	0	0.238294	0	0	0
TCGA_TCGA-D8-A1Y2	0.0122799	0.00787871	0.000928273	0.0567328	0	0.109346	0.0213085	0.00031258	0.0187341	0.0823507	0	0	0	0.422322	0.0675653	0.150363	0.0108812	0	0.0346978	0	0	0.00429797
TCGA_TCGA-3C-AALI	0.0427949	0	0.00338858	0.24935	0	0.111203	0.0485925	0.0447095	0.0909674	0	0	0.00200682	0	0.183441	0.118475	0.0748311	0	0.00142979	0.0288105	0	0	0
TCGA_TCGA-E9-A243	0.021023	0.0108263	0.0093987	0.137924	0	0.135779	0.0673938	0.0772035	0	0.0624642	0	0	0	0.0976441	0.142213	0.123029	0.0386896	0	0.0622884	0	0	0.0141239
TCGA_TCGA-OL-A5RV	0.17248	0	0.168251	0.07329	0	0.145198	0.00200315	0.0114092	0.00942178	0	0.0101291	0	0	0.0390396	0.0384602	0.138074	0.0437961	0	0.143633	0	0	0.00481428
TCGA_TCGA-A1-A0SI	0.0672127	0	0.0525034	0.175331	0	0.0866125	0.0432582	0.0705185	0.0235921	0	0	0	0	0.20868	0.0697939	0.123233	0	0.00125845	0.0780067	0	0	0
TCGA_TCGA-AO-A03T	0.0281977	0	0.00970274	0.108409	0	0.197673	0.0135877	0.0122298	0.0337121	0	0	0.0576074	0	0.257883	0.136877	0.0756733	0.0146763	0	0.0537712	0	0	0
TCGA_TCGA-D8-A1Y0	0.0840932	0	0.00563728	0.118095	0	0.273712	0.0188523	0.0438493	0.00281047	0.0491985	0	0	0.00398986	0	0.108891	0.154391	0.0829176	0	0.0523878	0	0	0.00117507
TCGA_TCGA-OL-A66N	0.0386493	0.0541894	0.0562004	0.162621	0	0.131195	0	0.0655705	0.00875333	0.00319265	0	0.0685993	0	0.00676413	0.0218676	0.190965	0.0488669	0.00264772	0.139918	0	0	0
TCGA_TCGA-GM-A2D9	0.0353555	0	0.0137566	0.0595275	0	0.11988	0	0.0155669	0.0375973	0.0423962	0	0.0312803	0	0.262994	0.124997	0.195373	0.00686294	0	0.0544139	0	0	0
TCGA_TCGA-BH-A208	0.159229	0	0.105769	0.106051	0	0.155335	0.00548984	0.0138489	0.0314126	0	0	0.0315164	0.00742087	0.066878	0.0604468	0.117441	0.0285124	0	0.11065	0	0	0
TCGA_TCGA-BH-A0H9	0.0642055	0	0.000576563	0.0750798	0	0.214292	0.0108454	0.0473301	0.00601738	0	0	0.00212348	0	0.238202	0.0701988	0.202775	0.0138399	0	0.0525166	0	0	0.00199655
TCGA_TCGA-BH-A0BJ	0.1491	0	0.0617046	0.0994312	0	0.203017	0	0.0144802	0.0201486	0.00355254	0	0.0178845	0	0.154298	0.0627755	0.131522	0.0140997	0	0.067986	0	0	0
TCGA_TCGA-E9-A22A	0.0489325	0	0.0336107	0.164458	0	0.0942281	0.0295369	0.0245348	0.0295004	0.0660774	0	0	0	0.152938	0.0805266	0.161348	0.00172903	0.0119024	0.0949758	0	0	0.00570118
TCGA_TCGA-BH-A1FG	0.0499932	0	0.0131267	0.067389	0	0.167532	0.00459044	0.0318955	0.00277817	0.0467069	0	0	0.0598015	0.0340476	0.111361	0.178345	0.0201044	0	0.209405	0	0	0.0029238
TCGA_TCGA-OL-A66P	0.00515645	0.00446014	0.123468	0.358063	0	0	0.0212031	0.075904	0.0427695	0	0	0.0240615	0.00121431	0.100481	0.0607914	0.100654	0.0287827	0	0.0472572	0	0	0.0057329
TCGA_TCGA-BH-A0BQ	0.0473637	0	0.0529879	0.13692	0	0.169903	0.0270978	0.025744	0.00518001	0.0212767	0	0	0	0.199982	0.111539	0.0980401	0.0175748	0	0.0863906	0	0	0
TCGA_TCGA-A2-A0D1	0.0374288	0	0.0393949	0.159916	0	0.0773922	0.0158596	0.0950343	0.028875	0	0.000232002	0.00533794	0	0.350802	0.0735166	0.106586	0	0	0.00962496	0	0	0
TCGA_TCGA-AN-A041	0.0373522	0	0.0162748	0.0100406	0	0.137483	0	0.0298081	0.0418811	0.00549348	0	0.0445756	0	0.35159	0.0880082	0.148478	0.0141213	0	0.0748933	0	0	0
TCGA_TCGA-AR-A2LJ	0.0413071	0	0.0571954	0.0946735	0	0.10123	0	0.020372	0.029035	0	0	0.00908827	0.00171821	0.358146	0.0569147	0.11779	0.0437619	0	0.0687687	0	0	0
TCGA_TCGA-A7-A6VX	0.00892726	0	0.0130607	0.0435529	0	0.0940423	0	0.0618367	0.00931164	0	0	0.0334923	0	0.376127	0.0682187	0.245414	0.0103839	0	0.0356322	0	0	0
TCGA_TCGA-A7-A4SA	0.0573742	0	0.00878618	0.224001	0	0.289609	0.0186412	0	0.0309333	0.031945	0	0	0.0196883	0.00532199	0.134769	0.0978238	0.0348151	0.00259706	0.0436946	0	0	0
TCGA_TCGA-A8-A08X	0.00605237	0.00859944	0.219633	0.0652085	0	0.142658	0.02452	0.0394931	0.0278426	0.0118937	0.00801295	0	0	0.140003	0.0774658	0.197207	0.009251	0	0.0221594	0	0	0
TCGA_TCGA-BH-A1EX	0.0497613	0	0.00365996	0.0421045	0	0.12806	0	0.0663251	0.00320664	0.0323264	0	0	0	0.369767	0.0643969	0.21798	0	0.00229874	0	0.00967863	0	0.010435
TCGA_TCGA-A7-A13F	0.0520152	0	0.00584574	0.0457103	0	0.111255	0	0.0429879	0	0	0	0	0.038453	0.115978	0.0305425	0.321088	0.111722	0.0145351	0.0949997	0	0	0.0148678
TCGA_TCGA-B6-A0I1	0.0691649	0	0.045543	0.0633738	0	0	0	0.0257259	0.0720474	0	0.0204076	0	0	0.566147	0.0422867	0.0742014	0	0.00855078	0.0125516	0	0	0
TCGA_TCGA-OL-A5RU	0.121798	0	0.116902	0.209599	0	0.120015	0.0128662	0.0287723	0.0604748	0.021861	0	0.00356182	0	0.0990686	0.0474446	0.0494457	0.051371	0	0.0565619	0	0	0.000257725
TCGA_TCGA-AN-A0XP	0.0102227	0	0.00623451	0.0926323	0	0.150509	0	0.00462361	0.0225865	0	0	0.0311277	0.0102634	0.230147	0.106262	0.170996	0	0.036941	0.127455	0	0	0
TCGA_TCGA-EW-A2FV	0.0703539	0	0.00465188	0.0979635	0	0.299536	0.0134792	0.0559022	0	0.0181285	0	0.0220805	0.00592161	0.0706382	0.103656	0.147638	0.0218597	0.00205742	0.0661333	0	0	0
TCGA_TCGA-BH-A1EO	0.0189594	0	0.00184665	0.0119146	0	0.170146	0	0.0272428	0.010758	0.0360591	0	0.00423889	0	0.25874	0.0797874	0.181409	0.0189262	0	0.175654	0	0	0.0043191
TCGA_TCGA-A8-A097	0.0810952	0	0.00876908	0.0118871	0	0.146665	0	0.0334254	0.0234092	0	0.00252125	0	0	0.340866	0.0922964	0.208646	0	0	0.0504189	0	0	0
TCGA_TCGA-BH-A18Q	0.0673635	0	0.0118254	0.195661	0	0.0564533	0.0340792	0.0850967	0.0459627	0	0.0143539	0.0124608	0.0220539	0.0415933	0.158868	0.149211	0.0213401	0.0245058	0.0591714	0	0	0
TCGA_TCGA-A7-A0CE	0.0575134	0	0.0465077	0.0870175	0	0	0	0.0684189	0.0370852	0	0.0114848	0.0129983	0	0.287764	0.109626	0.124387	0	0.0950177	0.0621794	0	0	0
TCGA_TCGA-BH-A0BL	0.103574	0	0.0353058	0.082964	0	0.136108	0.0737828	0.0572584	0.0285394	0.0137894	0	0.00315027	0	0.0720207	0.161032	0.137387	0.0546389	0	0.0404492	0	0	0
TCGA_TCGA-BH-A0B2	0.0974494	0	0.0294382	0.174922	0	0.159951	0.0284169	0.0259549	0.025011	0	0.000787815	0.00701439	0.00342287	0.127244	0.0973872	0.184478	0	0	0.0385235	0	0	0
TCGA_TCGA-EW-A1PE	0.106935	0	0.114128	0.0561319	0	0.174627	0.00109308	0.0660728	0.00199252	0.00611845	0	0.012346	0	0.159893	0.0875536	0.162122	0	0	0.0439611	0	0	0.00702514
TCGA_TCGA-D8-A27I	0.0231911	0.00351331	0.0278592	0.110139	0	0.183192	0.0484126	0.00677465	0	0.0547178	0	0	0.00678206	0.042805	0.0957409	0.159955	0.101207	0	0.131878	0	0	0.00383247
TCGA_TCGA-BH-A18T	0.136404	0	0.0215297	0.112059	0	0.0930721	0.0265892	0.0601202	0.0192086	0	0	0.0173992	0	0.268551	0.0945496	0.123467	0	0	0.0270498	0	0	0
TCGA_TCGA-5L-AAT1	0.032943	0	0.00262549	0.294369	0	0.0336008	0.0209931	0.0754741	0.0425202	0	0	0.0329984	0.0106946	0.0485691	0.124739	0.130248	0.0370851	0	0.113141	0	0	0
TCGA_TCGA-LL-A6FR	0	0.0218501	0.00521321	0.0153485	0	0	0	0.0164042	0.0587393	0	0.0372946	0	0	0.629824	0.00792181	0.198077	0	0	0.00580076	0	0	0.00352655
TCGA_TCGA-AR-A2LQ	0.0327133	0	0.0629879	0.0232263	0	0.0491885	0	0.0106497	0	0.0208198	0	0.0186413	0	0.379671	0.0474499	0.251127	0	0	0.103525	0	0	0
TCGA_TCGA-D8-A1J9	0.020372	0	0.00410408	0.0384619	0	0.0542079	0.0191335	0.0304007	0.0266414	0.00399904	0.0112768	0	0	0.335429	0.0707609	0.290129	0	0	0.0859165	0	0	0.0091675
TCGA_TCGA-AR-A1AW	0.136957	0	0.0540146	0.195901	0	0.0788597	0.0923872	0.0289802	0.00138658	0.0412708	0	0	0	0.167301	0.0853017	0.100187	0	0	0.0174532	0	0	0
TCGA_TCGA-AO-A0J6	0.00149107	0	0.00484689	0.253605	0	0.0106539	0.0852742	0.0629068	0	0.0255949	0.041824	0.0194023	0	0.0963626	0.130952	0.0820332	0	0.150625	0.0335925	0	0	0.000835423
TCGA_TCGA-E9-A24A	0.0396134	0	0.0071794	0.0162384	0	0.118195	0.0088206	0.0288912	0.00651345	0.010388	0.00496764	0	0.0207971	0.172792	0.0727514	0.433779	0.0185632	0	0.0393021	0	0	0.00120819
TCGA_TCGA-A2-A3XU	0.081865	0	0.220188	0.0872791	0	0	0	0.0806414	0.0282656	0	0	0.03187	0	0.264525	0.03489	0.158648	0.0104427	0	0.0013858	0	0	0
TCGA_TCGA-AR-A24R	0.0559969	0	0.00574707	0.139861	0	0.179167	0.0171654	0.00230331	0.0141646	0.03205	0	0	0.0069926	0.0271329	0.213246	0.157784	0.0680064	0	0.0761233	0	0.00242765	0.00183109
TCGA_TCGA-AO-A0JC	0.396844	0	0.0385984	0.193208	0	0	0.0829742	0.0490038	0.0245794	0.0743449	0	0	0	0.0327858	0.0373078	0.049504	0	0.00271107	0.0181389	0	0	0
TCGA_TCGA-A2-A25E	0.136654	0	0	0.058946	0	0.245132	0.028612	0.0641725	0.00411823	0.00159078	0	0	6.93123e-05	0.0513234	0.116222	0.187304	0.0478042	0	0.058051	0	0	0
TCGA_TCGA-BH-A1EV	0.0567235	0	0.0190902	0.0605689	0	0.188538	0	0.018179	0.0592234	0	0	0.0203014	0.0169684	0.393953	0.00613203	0.126729	0	0.010288	0.0233049	0	0	0
TCGA_TCGA-JL-A3YX	0.0141804	0	0.0609408	0.265134	0	0.0199525	0	0.00972098	0.0102467	0	0	0	0.0251914	0.110035	0.018705	0.109828	0.00181214	0	0.337821	0.0164323	0	0
TCGA_TCGA-E2-A1IF	0.129046	0	0.0219127	0.0774944	0	0.103257	0	0.0281356	0.0415462	0	0	0.0376547	0	0.332722	0.0635378	0.113249	0.00386878	0	0.0475745	0	0	0
TCGA_TCGA-GM-A3XL	0.0319276	0	0.0772826	0.206157	0	0	0.130028	0.0948136	0	0.016264	0	0.0284043	0	0.0905923	0.0982412	0.139117	0.016241	0.012875	0.0552936	0	0	0.00276267
TCGA_TCGA-BH-A0W5	0.116822	0.0617064	0.044186	0.0603928	0.0211037	0.214697	0.0390607	0.0322663	0.00174786	0.103418	0	0	0	0.164463	0.0518662	0.0541954	0	0	0.0340753	0	0	0
TCGA_TCGA-3C-AAAU	0.136175	0	0.114973	0.075681	0	0.0244636	0	0.0241476	0.03981	0	0	0.0142304	0	0.202675	0.0433353	0.290659	0	0	0.0335381	0	0	0.000312006
TCGA_TCGA-A2-A0T1	0.0334607	0	0.00237557	0.187503	0	0.0136936	0.0199819	0.0549517	0.0447981	0.0368137	0	0.0148016	0	0.246996	0.108994	0.187742	0.00768547	0	0.0402029	0	0	0
TCGA_TCGA-UL-AAZ6	0	0.036348	0.00185172	0.0311827	0	0.0241631	0	0.0260902	0.042282	0.00792017	0	0.00520155	0	0.390273	0.0722194	0.298433	0.00521859	0	0.0588158	0	0	0
TCGA_TCGA-A8-A091	0.126524	0	0.00854628	0.0311483	0	0.0823598	0.0134669	0	0.0197793	0.0545693	0	0.000302427	0	0.256418	0.100902	0.214022	0.00697191	0	0.0808789	0	0	0.00411182
TCGA_TCGA-BH-A0W4	0.0347269	0	0.0192901	0.0834908	0	0.0933551	0	0	0.00897841	0	0	0.0144815	0	0.3878	0.0676874	0.123703	0.0086705	0	0.157817	0	0	0
TCGA_TCGA-WT-AB44	0.0814575	0	0.0267424	0.0880196	0	0.123109	0.0119316	0.110594	0.0222924	0	0	0.00829247	0	0.177769	0.0588058	0.168083	0.0343211	0.0272483	0.0613339	0	0	0
TCGA_TCGA-LL-A6FQ	0	0.0168733	0.0146189	0.0839579	0	0	0	0.0367208	0.0321759	0	0.0126836	0	0	0.404321	0.0586098	0.245312	0.021538	0	0.0603816	0	0.0128072	0
TCGA_TCGA-D8-A1XK	0.0678464	0	0.0540136	0.0725454	0	0.100849	0.0825027	0.0221535	0	0	0.0213617	0	0	0.36691	0.0629772	0.119654	0	0	0	0.0254364	0	0.00375122
TCGA_TCGA-BH-A0B3	0	0.00669198	0.116652	0.119231	0	0.043128	0.0965947	0.0482804	0.0497495	0	0	0.00171555	0.0238073	0.125691	0.174551	0.110914	0.0295886	0.00874964	0.0446554	0	0	0
TCGA_TCGA-BH-A0BD	0.0478447	0	0.000277665	0.148771	0	0.210003	0.00940178	0.0193144	0.0200667	0.0212084	0	0	0.00465058	0.107632	0.17254	0.122032	0.00781841	0	0.10844	0	0	0
TCGA_TCGA-D8-A1XR	0.0204504	0	0.0105278	0.0333142	0	0.0654323	0	0.0204329	0.0261484	0	0.00515942	0	0	0.35579	0.0501684	0.241286	0.0767837	0	0.087291	0.00721491	0	0
TCGA_TCGA-A8-A08L	0.0648976	0	0.00172068	0.138575	0	0.197098	0.0639126	0.0231661	0.00708572	0.0288788	0	0	0	0.129628	0.134814	0.156483	0.0178763	0	0.0358635	0	0	0
TCGA_TCGA-AQ-A0Y5	0	0	0.00372401	0	0	0.0691916	0	0.0120323	0.0112158	0	0	0.0158363	0	0.400433	0.0579562	0.345829	0	0	0.0727649	0	0	0.0110166
TCGA_TCGA-EW-A1P1	0.0194464	0	0.00572324	0.0990867	0	0.165891	0.0213709	0.0353359	0.00435886	0.0288265	0	0.0103576	0	0.308275	0.104212	0.114186	0.0423042	0	0.0406248	0	0	0
TCGA_TCGA-A7-A26G	0.0986231	0	0.0952278	0.0756378	0	0.194678	0.0252485	0.0358131	0	0.0202885	0	0	0	0.0841172	0.145998	0.126679	0.0458613	0	0.0518273	0	0	0
TCGA_TCGA-A8-A093	0.155465	0	0.0283239	0.0655008	0	0.158177	0	0.0250385	0.0182395	0	0	0.00958306	0.00718464	0.169952	0.0330036	0.115501	0.0579255	0	0.148782	0	0	0.00732252
TCGA_TCGA-AR-A0TR	0.207492	0	0	0.201161	0	0.0221432	0.0425051	0	0.010029	0.0237972	0	0	0.00242895	0.0300077	0.113518	0.153467	0.0336044	0	0.159846	0	0	0
TCGA_TCGA-BH-A8FZ	0.0751878	0	0.0275155	0.0518897	0	0.143	0	0.0614246	0.0199426	0.0076216	0	0	0.00944354	0.231051	0.033911	0.110218	0.0850758	0.053252	0.0797998	0	0.0106677	0
TCGA_TCGA-GM-A2DA	0.132182	0	0.0853002	0.211315	0	0.237899	0	0.0556056	0.00258216	0.0151674	0	0.0448373	0	0.00939804	0.0837061	0.04179	0.0051777	0	0.0750393	0	0	0
TCGA_TCGA-A7-A2KD	0.0486395	0	0.00362798	0.0749073	0	0.244793	0.00235695	0.0497255	0.0335459	0.0106978	0	0.00298704	0	0.151939	0.117375	0.195657	0.00489641	0	0.0588517	0	0	0
TCGA_TCGA-A8-A06R	0.0324547	0	0.138961	0.0460007	0	0.156234	0.00848864	0.0529891	0.0148723	0	0	0.0114453	0	0.226953	0.121121	0.147943	0.00813956	0	0.0343979	0	0	0
TCGA_TCGA-AC-A5XU	0.0121438	0	0.115539	0.123335	0	0.122672	0	0.0230878	0.0373032	0	0	0.0178342	0	0.21712	0.093866	0.150849	0.0043095	0	0.0819397	0	0	0
TCGA_TCGA-BH-A0DP	0.0645859	0	0.0163197	0.239618	0	0.0971399	0	0.0379753	0.00766407	0.0178956	0	0.0115929	0	0.144473	0.120439	0.155056	0.00522241	0	0.0763973	0	0	0.00562014
TCGA_TCGA-EW-A1IZ	0.0545242	0.0170032	0.0228712	0.319869	0	0.0370793	0.0434228	0.0975574	0.0232794	0.160512	0	0.0210598	0	0.0540034	0.0660917	0.0629252	0	0	0.0198016	0	0	0
TCGA_TCGA-BH-A0HL	0	0.0310461	0.0148192	0	0	0.115605	0.0152014	0.0202387	0.0427577	0	0.0612703	0	0	0.386496	0	0.250903	0	0.0205158	0.041146	0	0	0
TCGA_TCGA-E2-A152	0.0338523	0	0.0285362	0.0677451	0	0.0195993	0	0	0.0333218	0.0014104	0	0.00844871	0	0.399371	0.0305971	0.270164	0	0	0.106954	0	0	0
TCGA_TCGA-GM-A2DM	0.0174981	0	0.00850349	0.0479483	0	0.105644	0	0.0248619	0.0150759	0	0	0.0268219	0.0273583	0.282919	0.0416706	0.286784	0.0595395	0.00308321	0.00528792	0.0406602	0.00428905	0.00205446
TCGA_TCGA-E2-A15A	0.0672804	0.0469399	0	0.196133	0	0.173905	0.0343441	0.0449946	0.0371688	0.0248058	0	0	6.12741e-05	0.0481643	0.104452	0.131061	0.048524	0	0.0421659	0	0	0
TCGA_TCGA-BH-A1FN	0.0435046	0	0.00909	0.031247	0	0.0752249	0.0110561	0.0761448	0.00584451	0	0.0253926	0	0	0.492029	0.0920602	0.101988	0	0	0.018014	0	0	0.0184041
TCGA_TCGA-E9-A1RC	0.00595559	0.00260087	0.00393395	0	0	0.190191	0	0.033897	0.0626424	0	0.0563319	0	0	0.586128	0	0.0080622	0	0.0131604	0.0316523	0	0	0.00544449
TCGA_TCGA-BH-A0E6	0.136253	0	0.03549	0.201403	0	0	0.00537834	0.0396819	0.0579253	0.00694924	0	0.0209661	0	0.291302	0.0772969	0.0877418	0	0	0.0396122	0	0	0
TCGA_TCGA-BH-A0DQ	0.091871	0	0.0368287	0.0785836	0	0.0553856	0.0133746	0	0.0430783	0	0	0	0	0.288764	0.104584	0.159285	0.0079721	0	0.120273	0	0	0
TCGA_TCGA-PL-A8LZ	0.0324254	0	0.0226028	0.118938	0	0.103229	0.0947736	0.0583149	0.0338349	0	0.00932903	0.0216975	0.000554704	0.111439	0.238846	0.10447	0	0.0251004	0.0244448	0	0	0
TCGA_TCGA-BH-A2L8	0.0424293	0	0.0283234	0.249706	0	0.118613	0.0137985	0.0536464	0.0265646	0.0594681	0	0.0596409	0	0.0565499	0.0768412	0.113871	0.0346923	0	0.0658548	0	0	0
TCGA_TCGA-A7-A5ZX	0.0744103	0	0.12426	0.0331945	0	0.0589526	0	0.0449051	0.00815252	0.00675371	0	0.017795	0	0.181857	0.0304784	0.219214	0	0	0.200026	0	0	0
TCGA_TCGA-PE-A5DE	0.0994038	0	0.0650714	0.292616	0	0.145168	0.0191818	0.0437947	0.0233692	0.039939	0	0.030586	0.00274828	0.070682	0.0926331	0.0538131	0.0168589	0	0.00413379	0	0	0
TCGA_TCGA-AQ-A04J	0.200946	0	0.0717036	0.108787	0	0.175991	0.0815397	0	0	0.00230743	0.00406446	0	8.77094e-05	0.12049	0.0683258	0.0746818	0.0300097	0.0314653	0.0296	0	0	0
TCGA_TCGA-E2-A107	0.0145796	0	0.00874221	0.188468	0	0.143603	0	0	0.00859255	0	0	0	9.35893e-05	0.122185	0.0821646	0.145844	0.0302847	0	0.253711	0	0	0.00173158
TCGA_TCGA-AC-A6IV	0.0640037	0	0.00872186	0.104117	0	0.2274	0.00953033	0	0.0173648	0	0	0.0282362	0.00119945	0.153582	0.0775714	0.171051	0.00604818	0	0.121396	0	0	0.00977877
TCGA_TCGA-C8-A1HM	0.0381955	0	0.0125629	0.333353	0	0	0.242689	0.0366255	0	0.0257784	0.0329619	0	0	0.038059	0.0843532	0.0996514	0.00892946	0	0.0468406	0	0	0
TCGA_TCGA-EW-A1J1	0.0267635	0	0.00944747	0.170421	0	0.154867	0.0353941	0.0432579	0.0328056	0.0154046	0	0	0	0.168145	0.109843	0.178132	0.0155265	0	0.0399916	0	0	0
TCGA_TCGA-E9-A1QZ	0.0314799	0.052779	0.0187224	0.16548	0	0.229246	0.0604614	0.0115071	0	0.107153	0	0	0	0.0130124	0.099466	0.0876428	0.0416318	0.00465125	0.0766623	0	0	0.000104964
TCGA_TCGA-D8-A1XL	0.039478	0	0.050599	0.150946	0	0.150621	0.0658774	0.10391	0.035721	0.017488	0	0	0.0175906	0.031431	0.126652	0.167078	0.0067065	0	0.0358006	0	0	0.000101001
TCGA_TCGA-AN-A0FF	0.0829242	0	0.0029745	0.081345	0	0.0837089	0.00236397	0.0372512	0.0135756	0.0624624	0	0	0	0.215898	0.106829	0.245148	0.015474	0	0.050045	0	0	0
TCGA_TCGA-BH-A0BC	0.0315589	0	0.00262424	0.0858849	0	0.0863774	0	0.0288341	0.0610788	0.00819706	0.0105162	0	0	0.300095	0.152725	0.158354	0.015876	0	0.0549956	0	0	0.00288238
TCGA_TCGA-GM-A2DH	0.0749316	0	0	0.185073	0	0.235536	0.0314187	0.0469201	0.0310368	0.0306307	0	0.00848273	0	0.137276	0.10509	0.0674686	0.0130933	0.000449913	0.032593	0	0	0
TCGA_TCGA-PE-A5DC	0.0145055	0	0.000420711	0.172672	0	0.0534106	0	0.0181823	0.0335208	0	0	0	0	0.342232	0.109629	0.139969	0	0	0.115459	0	0	0
TCGA_TCGA-LD-A9QF	0.0331812	0.015282	0	0.147181	0	0.0337249	0.00799695	0.0447115	0.0733127	0.0286167	0	0.0300795	0	0.370879	0.0859674	0.0860292	0.0101165	0	0.0329222	0	0	0
TCGA_TCGA-AR-A1AO	0.0208326	0	0	0.0774123	0	0.0756157	0.0111342	0.0256158	0.0136632	0.00247256	0	0.00151752	0	0.584402	0.0500836	0.105301	0.00347221	0	0.0284767	0	0	0
TCGA_TCGA-BH-A0DT	0.0815579	0	0.0145863	0.061085	0	0.226891	0	0.0463356	0.00318251	0.0164934	0	0.0179379	0.00176673	0.166429	0.1394	0.0543601	0.103487	0	0.0664884	0	0	0
TCGA_TCGA-A8-A09R	0.00277047	0	0.00472155	0.0998525	0	0.113181	0	0.0590955	0.023037	0	0	0.00978811	0	0.340505	0.142897	0.142169	0.00280712	0	0.0591755	0	0	0
TCGA_TCGA-AR-A254	0.0402114	0	0.00565499	0.0849418	0	0.198762	0.0740274	0.0044977	0.0103415	0	0.0249572	0	0	0.208217	0.0930082	0.228826	0	0	0.0219291	0	0	0.0046251
TCGA_TCGA-E2-A1L7	0.071059	0	0.0335159	0.231865	0	0.184906	0.0460389	0.0238621	0.0396812	0.017711	0	0	0	0.102854	0.0852903	0.120978	0.0313885	0	0.0108501	0	0	0
TCGA_TCGA-BH-A1ET	0.0662297	0	0.028912	0.132918	0	0.241923	0.00187276	0.0257036	0	0.0163186	0	0.00679083	0.0908037	0	0.0844997	0.194904	0.0358122	0	0.0733116	0	0	0
TCGA_TCGA-A1-A0SG	0.159655	0.0389995	0.0504219	0.0850845	0	0.162319	0	0.00669399	0	0	0	0.0215474	0.0292073	0.0840728	0.0675545	0.114141	0.0462344	0.00790841	0.125082	0	0	0.00107839
TCGA_TCGA-BH-A0BA	0.185702	0	0.203307	0.0834756	0	0.238107	0	0.00935899	0	0	0	0.0323138	0.00578327	0.0111995	0.0481952	0.0525087	0.0290875	0	0.100962	0	0	0
TCGA_TCGA-A2-A4RW	0.0815734	0	0.048806	0.16952	0	0.088632	0.0130158	0.0281955	0.0580798	0	0.00210338	0.0150761	0.00945568	0	0.0844474	0.140069	0.0427718	0	0.218255	0	0	0
TCGA_TCGA-GM-A4E0	0.047296	0	0.00973696	0.231133	0	0.206805	0	0.0254559	0	0.0204786	0	0.00506103	0.07442	0	0.116755	0.221082	0.0170913	0	0.0246853	0	0	0
TCGA_TCGA-A2-A0YF	0.0651919	0	0.00277019	0.0039384	0	0.117448	0.00198849	0.0198794	0.00828497	0.0196869	0	0	0	0.335012	0.0633059	0.300143	0.00837024	0	0.0539809	0	0	0
TCGA_TCGA-A7-A0CJ	0.0974976	0	0.0144277	0.0867397	0	0.0928708	0.0159392	0.0533598	0.0495278	0	0	0.0269376	0	0.323077	0.0669253	0.0901527	0.0236509	0	0.0546144	0	0	0.00427972
TCGA_TCGA-EW-A3U0	0.0522828	0.0097753	0.011329	0.202872	0	0.0491162	0.0782527	0.0441638	0.0694081	0.0165896	0	0.00864692	0.000615805	0.170231	0.100729	0.114114	0.0395837	0	0.0322898	0	0	0
TCGA_TCGA-D8-A1JL	0.0125123	0.000784299	0.000301142	0.0903493	0	0.148699	0.0631076	0.0572591	0	0	0.0311255	0	0	0.288167	0.124514	0.15155	0	0.0110036	0.0152234	0	0	0.0054036
TCGA_TCGA-AO-A1KT	0	0.0110032	0.000771041	0.0216032	0	0.163695	0.0113872	0.0281709	0.00356632	0.00502295	0.00643988	0	4.87592e-05	0.296423	0.0386833	0.32257	0	0.0327845	0.0465188	0.00388001	0.00104265	0.00638965
TCGA_TCGA-C8-A27B	0.0420302	0	0.00789957	0.122373	0	0.0490323	0.0652	0.0515715	0.00304641	0.016378	0.00411182	0	0	0.378224	0.127277	0.0891715	0.00579486	0.0164543	0.0159642	0	0	0.0054719
TCGA_TCGA-E9-A1R6	0.0321432	0	0.00830222	0.045272	0	0.0433701	0	0.0345393	0.0435054	0	0	0.00945779	0	0.381781	0.0785989	0.230123	0	0	0.0847876	0	0	0.00811986
TCGA_TCGA-E2-A1L9	0.00448024	0	0.000700659	0.0665276	0	0.00628677	0.00599306	0.0411357	0.0550684	0.00286285	0	0	0	0.529763	0.0464789	0.202334	0	0.000878587	0.037491	0	0	0
TCGA_TCGA-AR-A1AI	0.0193607	0	0.0973333	0.172575	0	0.0743671	0.136951	0.0492291	0.0137736	0	0.0313395	0	0.0164923	0.107856	0.0801615	0.121893	0.0319766	0.0282849	0.016405	0	0	0.00200122
TCGA_TCGA-A8-A07U	0.0472164	0	0.0354941	0.109495	0	0.107792	0.0955132	0.0406318	0.0135418	0	0	0.066293	0.00851217	0.127927	0.188965	0.0612484	0.00219778	0.000189564	0.0949833	0	0	0
TCGA_TCGA-D8-A27V	0.132026	0	0.0359199	0.0726697	0	0.227353	0.0214713	0.0197767	0	0.0641036	0	0	0	0	0.117137	0.183124	0.0849484	0	0.0414703	0	0	0
TCGA_TCGA-LL-A73Z	0.0777544	0	0.0301179	0.0916426	0	0.161219	0.0122944	0.0488148	0.0276367	0.00392712	0	0.0242147	0	0.0669002	0.19416	0.130521	0.0219571	0	0.10884	0	0	0
TCGA_TCGA-AC-A2QJ	0.00690811	0.0154035	0.0116822	0.0894695	0	0	0.00913233	0.0213565	0.0427719	0	0.0105604	0.000275147	0.0353341	0.304111	0.0244922	0.39136	0.0122584	0	0.0239311	0	0	0.000953298
TCGA_TCGA-A7-A0CD	0.0342716	0	0.0844945	0.0774048	0	0.094833	0.00898294	0.0268903	0.0365671	0	0.0150874	0	0.00805483	0	0.0679482	0.21722	0.0274975	0.00839387	0.291998	0	0	0.000355195
TCGA_TCGA-D8-A1XZ	0.0213822	0	0.0559312	0.0435145	0	0.280403	0	0.0303879	0.0308493	0.0238972	0	0	0	0.129739	0.113749	0.225015	0	0	0.0414825	0	0	0.00364873
TCGA_TCGA-A2-A4S3	0.0177109	0	0.00268343	0.15659	0	0.0959761	0.0120097	0.0643642	0.0604467	0.00678706	0	0.0189963	0	0.279574	0.112417	0.107849	0.00889449	0	0.0557017	0	0	0
TCGA_TCGA-E2-A15M	0.0802706	0	0.00399622	0.124763	0	0.290094	0.0320723	0.0387057	0.00280345	0.0268047	0	0	0.00168828	0.0506314	0.0837787	0.190396	0.0541236	0	0.0198711	0	0	0
TCGA_TCGA-E9-A1NE	0.0958314	0	0	0.298532	0	0.23871	0.0788996	0.0334428	0	0.0577924	0	0	0	0.0117189	0.0746399	0.0732926	0.0145861	0.000676627	0.0218782	0	0	0
TCGA_TCGA-E2-A1IL	0.160375	0	0.0616805	0.0549804	0	0.0921076	0.00670692	0.0318818	0	0.0202041	0	0.0028716	0	0.196943	0.107877	0.184482	0	0	0.079891	0	0	0
TCGA_TCGA-EW-A424	0.14912	0	0.270048	0.0616989	0	0.0613651	0	0.0609548	0	0	0.0157679	0	0.0526873	0.0360456	0.0350088	0.114715	0.00601367	0	0.136575	0	0	0
TCGA_TCGA-E2-A1LL	0.00134838	0.00283438	0.030382	0.0358551	0	0.110692	0.004178	0.0667032	0	0	0.0188442	0.000667131	0.0122659	0.207867	0.120781	0.194964	0.141054	0	0.0515632	0	0	0
TCGA_TCGA-AC-A8OR	0.00693928	0.00112095	0.00214135	0	0	0.0624322	0	0.00138179	0.0272148	0	0.0435998	0.000148517	0.00126745	0.419945	0.0250337	0.339655	0.015063	0	0.0540573	0	0	0
TCGA_TCGA-A7-A6VW	0.105884	0	0.067132	0.0239988	0	0.0738628	0	0.070948	0.0170081	0	0	0.0230866	0.0380792	0.258052	0.0737478	0.117188	0	0.0896196	0	0	0	0.041394
TCGA_TCGA-A2-A0EV	0.0481181	0	0.00707964	0.0918401	0	0.150711	0.0028552	0.0146667	0.0245959	0.0321704	0	0	0	0.330843	0.0917266	0.152881	0.00217171	0	0.0503403	0	0	0
TCGA_TCGA-AR-A1AV	0.00277611	0.0026681	0.000755159	0	0	0.1367	0	0.0138331	0.0404089	0.000456263	0.0320987	0	0	0.564311	0.018908	0.0709055	0	0	0.108337	0	0.00784196	0
TCGA_TCGA-D8-A1JF	0.117741	0	0.164305	0.116323	0	0.110365	0.0279355	0.0119169	0	0.0220144	0	0	0	0.114844	0.0623137	0.180942	0.0107265	0	0.0605741	0	0	0
TCGA_TCGA-EW-A1P5	0.00640496	0.0027238	0.000115695	0.0460979	0	0.0266171	0.0350188	0.03675	0.0369036	0.0133884	0.0177173	0	0	0.323612	0.0819893	0.302314	0	0	0.0590684	0	0	0.0112791
TCGA_TCGA-AC-A8OP	0.141294	0	0.00692163	0.0834229	0	0.101582	0	0.0924802	0.00802548	0.0113861	0	0.0352901	0	0.158078	0.102251	0.160105	0	0	0.0866897	0.0124732	0	0
TCGA_TCGA-BH-A0BW	0.0533661	0	0.00271889	0.0609762	0	0.152651	0.0669066	0.0644103	0	0	0.0329244	0.0139983	0.00033535	0.0899182	0.238021	0.142333	0	0.0422314	0.0208141	0	0.00899541	0.00939971
TCGA_TCGA-D8-A27P	0.053201	0	0.0230902	0.0510989	0	0.0696774	0	0.03465	0.00753438	0	0.00307372	0	0	0.413572	0.0294465	0.157037	0.0356488	0	0.12197	0	0	0
TCGA_TCGA-AR-A0TW	0.0440976	0	0.0532706	0.271924	0	0.0330238	0.169528	0.018416	0	0.0167897	0	0.00177594	0	0.0450067	0.0759424	0.159936	0.0160905	0	0.0868363	0	0	0.00736281
TCGA_TCGA-AR-A24V	0.102543	0	0.0158804	0	0	0.0698858	0.00915178	0.0263628	0.0177499	0.0172097	0.00843954	0	0	0.256902	0.0416137	0.303979	0	0	0.118726	0	0	0.0115564
TCGA_TCGA-AC-A3TN	0.0271035	0	0.0243593	0.0924461	0	0.240825	0	0.0502608	0.00369759	0.0181802	0	0.0031767	0	0.172822	0.0672806	0.161749	0	0.0219401	0.115726	0	0	0.000434207
TCGA_TCGA-A7-A5ZV	0	0.00376928	0.0446946	0.0927533	0	0.0444751	0	0.0138438	0.0163409	0	0	0.0382829	0.0535948	0.318951	0.0316022	0.180402	0.049584	0.0544622	0.0493767	0	0	0.007867
TCGA_TCGA-4H-AAAK	0.0392133	0	0.0254979	0.0652938	0	0.180435	0	0.0799338	0.00658284	0.00135521	0	0.0259506	0	0.174083	0.0853829	0.18495	0.00484973	0.00536126	0.121111	0	0	0
TCGA_TCGA-A7-A13H	0.0885508	0	0.0324514	0.0779261	0	0.0592939	0.00950252	0.0309622	0.0348022	0.0319504	0	0.000732846	0	0.37843	0.0845889	0.0775512	0.00764728	0	0.0856102	0	0	0
TCGA_TCGA-AC-A3W5	0.0342988	0	0	0.155498	0	0.0119085	0.0044368	0.0684689	0.0475952	0.0130174	0	0.0340137	0	0.303158	0.109422	0.126404	0.0195538	0	0.0721172	0	0.000107717	0
TCGA_TCGA-E2-A574	0	0.0614642	0.0134174	0.131556	0	0.159668	0	0.0184891	0.0341893	0	0.00309678	0	0	0.460134	0	0.0866669	0	0	0	0.0313186	0	0
TCGA_TCGA-PL-A8LV	0.0520161	0.045822	0.0382098	0.0829724	0	0.193421	0.0414908	0.0701582	0.0587612	0	0	0.0152406	0	0.176328	0.0982977	0.0594554	0.0238188	0	0.0440079	0	0	0
TCGA_TCGA-A2-A0CV	0.0880587	0	0.00296354	0.237856	0	0.179238	0	0.0513771	0	0.0325861	0	0.00577529	0.0322253	0	0.134059	0.166272	0.0430837	0	0.0243361	0	0	0.00216957
TCGA_TCGA-A2-A0T3	0.0473169	0	0.0132695	0.0804199	0	0.190345	0.0251495	0.047753	0.0225126	0	0.0463301	0	0	0.274159	0.0989695	0.120047	0.00802103	0	0.0257071	0	0	0
TCGA_TCGA-A1-A0SP	0.0354951	0	0.0551826	0.0434376	0	0.114134	0.00424512	0.0389303	0.02155	0	0	0.024142	0.00849016	0.291499	0.0783977	0.110072	0.118375	0.00190988	0.0332078	0	0.0200499	0.000881066
TCGA_TCGA-OL-A5RX	0.197423	0	0.0983326	0.13098	0	0.181452	0	0.0641633	0.0268049	0	0	0.0165317	0.00478959	0.0507176	0.0632077	0.091935	0.0227004	0	0.0509625	0	0	0
TCGA_TCGA-BH-A0AY	0.0280702	0	0.00091425	0.140939	0	0.135727	0.00165821	0.0179098	0.0117262	0.00199735	0	0.0240741	0	0.11805	0.0826228	0.200802	0.0477584	0	0.187751	0	0	0
TCGA_TCGA-BH-A0BR	0.0376884	0	0.004657	0.0813789	0	0.0751758	0.00883458	0.0299565	0.0329692	0	0	0	0	0.384016	0.059347	0.233464	0.00281289	0	0.0473404	0	0	0.00235935
TCGA_TCGA-E2-A9RU	0.0147924	0	0.0138562	0.083271	0	0.0156869	0.00600794	0.0812286	0.00972607	0	0	0.0254413	0	0.365447	0.125878	0.181569	0.0106685	0	0.0648	0	0	0.0016274
TCGA_TCGA-C8-A12X	0.0438053	0	0.0092573	0.0949848	0	0.0864019	0.00161384	0.0241473	0.0224516	0.00818816	0.0070571	0	0	0.256523	0.0359955	0.322409	0	0	0.0521881	0	0	0.0349774
TCGA_TCGA-B6-A400	0.00218313	0	0	0.0265991	0	0.0969466	0.00949865	0.0445424	0.0443163	0	0.0251094	0	0	0.374856	0.0496642	0.0583279	0.146057	0.121899	0	0	0	0
TCGA_TCGA-E2-A56Z	0.0103705	0	0.0142542	0.116014	0	0	0	0.00112505	0.0984888	0.00349935	0	0.0308687	0	0.455169	0.156991	0.0621873	0.0090697	0	0.0419621	0	0	0
TCGA_TCGA-EW-A423	0.00417062	0.00497879	0.00392615	0.240373	0	0	0.00464473	0.0405119	0.00707371	0	0	0.0406479	0	0.211519	0.11483	0.267097	0.00822946	0	0.0519973	0	0	0
TCGA_TCGA-AR-A0TS	0.20866	0	0.0905903	0.122781	0	0.140788	0.0648835	0.0360053	0.0287233	0	0.0172517	0	0.00433786	0.0533282	0.112278	0.0945733	0	0	0.0257994	0	0	0
TCGA_TCGA-A8-A09N	0.0138112	0.0117243	0	0.206213	0	0.0789315	0.0047244	0	0.0103113	0	0	0.0792843	0.0263548	0.0496967	0.133995	0.128277	0.0363722	0	0.220304	0	0	0
TCGA_TCGA-EW-A2FS	0.0561008	0	0.17956	0.156476	0	0.148948	0	0.0755125	0.0319634	0.0543031	0	0.00271491	0	0.110556	0.0910486	0.0707697	0.0165484	0	0	0.0054981	0	0
TCGA_TCGA-A2-A04X	0.0632246	0	0.0299542	0.13071	0	0.211601	0.0379272	0.0291611	0.0193251	0	0	0.00791949	0.0132804	0.109944	0.153681	0.104133	0.00464836	0	0.0844903	0	0	0
TCGA_TCGA-5L-AAT0	0.0518833	0	0.00367193	0.172421	0	0.133026	0.0148975	0.0427709	0.0316261	0.0230982	0	0.0271351	0	0.104396	0.113401	0.118068	0.0122371	0	0.148858	0	0	0.00250931
TCGA_TCGA-AO-A0J4	0.142728	0	0.0748655	0.0842396	0	0.22375	0.0387215	0.0615395	0.03187	0	0	0.00368507	0	0.151155	0.106624	0.0636526	0	0	0.0171686	0	0	0
TCGA_TCGA-E2-A15K	0.146894	0	0.0387444	0.202508	0	0.0483099	0.00716169	0.0489201	0.0134861	0.0139724	0	0	0.00941345	0.127752	0.0989304	0.136387	0.0147844	0	0.0927367	0	0	0
TCGA_TCGA-A2-A0T0	0.0484422	0	0.00871829	0.066279	0	0.15755	0.0241985	0.0595345	0.0424126	0	0.00422434	0.00289046	0	0.297466	0.112434	0.154602	0	0	0	0.0163257	0	0.00492197
TCGA_TCGA-E2-A14N	0.0373974	0	0.00454808	0.0632832	0	0.338491	0.0780187	0.0448817	0	0	0.0470274	0	0.00471834	0.0403749	0.23809	0.0667719	0.00522883	0.0299543	0.00121466	0	0	0
TCGA_TCGA-C8-A1HO	0.0361997	0	0.074851	0.0840112	0	0.202206	0.00504156	0.0546065	0	0	0	0.019945	0	0.201365	0.098373	0.163534	0	0	0.0598664	0	0	0
TCGA_TCGA-E9-A1RH	0.00833548	0	0.0494172	0.025322	0	0.0755655	0.0347847	0.026665	0.000956857	0	0.0234735	0	0	0.381006	0.130699	0.096877	0.0852035	0	0.0616939	0	0	0
TCGA_TCGA-A8-A0A6	0.0621576	0	0.0053511	0.232544	0	0.164198	0.00690814	0	0	0.0864342	0	0.0298254	0	0.0296542	0.12694	0.13536	0.028203	0	0.0918107	0	0	0.000614796
TCGA_TCGA-BH-A0H3	0.0539241	0	0.0172522	0.13697	0	0.185933	0	0.026862	0.023675	0.0209099	0	0.000221006	0	0.175151	0.0911264	0.166312	0.0614866	0	0.0401779	0	0	0
TCGA_TCGA-E9-A1R0	0.0274678	0.0376132	0.0297866	0.14903	0	0.0614791	0	0.0497991	0.0381271	0.0344783	0	0.0428354	0	0.175758	0.0309151	0.138193	0.0108684	0.0110227	0.162626	0	0	0
TCGA_TCGA-A8-A095	0.0439409	0	0	0.166568	0	0.172179	0	0.0448846	0.00657495	0	0	0	0.00575473	0.163282	0.0789765	0.140383	0.016696	0	0.16076	0	0	0
TCGA_TCGA-A8-A07W	0.0124136	0	0.000893214	0.0578565	0	0.0823996	0.00145145	0.0212208	0.0361318	0.0196435	0	0	0	0.392666	0.0804905	0.248963	0.00179596	0	0.0413424	0	0	0.00273177
TCGA_TCGA-OL-A5DA	0.060963	0	0.0198893	0.236686	0	0.145857	0.00468991	0.0442435	0.0164266	0.0277862	0	0.0313259	0	0.113708	0.124545	0.0327392	0.00949654	0	0.129196	0	0	0.00244835
TCGA_TCGA-AR-A1AS	0.0313755	0	0.00353921	0	0	0.0193658	0	0.0152015	0.00435538	0.000178676	0.00963292	0	0	0.486253	0.010876	0.352603	0	0	0.0169689	0.0316502	0	0.0179996
TCGA_TCGA-A8-A09T	0.00813411	0	0.00303985	0.0504049	0	0.144518	0	0.00360413	0	0	0	0.0381131	0.108902	0.103991	0.0844582	0.388286	0.0162469	0	0	0.0169	0	0.0334013
TCGA_TCGA-B6-A0RI	0.00465817	0.0101625	0	0	0	0.126201	0	0	0.0502393	0	0.0106048	0.0221871	0	0.414728	0.0199694	0.232588	0	0	0.0998597	0.00880121	0	0
TCGA_TCGA-BH-A42U	0.149067	0	0.0931003	0.140745	0	0.106047	0	0.100902	0.0340342	0.00749075	0	0.0283907	0	0.15756	0.0792977	0.0781684	0.00232845	0	0.0223038	0.000136724	0	0.000428258
TCGA_TCGA-E2-A1LH	0.0380796	0	0.0297682	0.188839	0	0.0766413	0.0196498	0.0837286	0.0525121	0.028585	0	0.0170082	0	0.190729	0.14373	0.0895413	0.00427441	0	0.0369129	0	0	0
TCGA_TCGA-BH-A18M	0.160294	0	0.0503059	0.0885273	0	0.163091	0	0	0.00435313	0	0	0.0307346	0.0233594	0.00671828	0.089003	0.166093	0.0272968	0	0.190223	0	0	0
TCGA_TCGA-AR-A0TV	0.0127812	0	0.00904536	0.149831	0	0.093727	0.0214381	0.0386895	0.0155604	0.0225794	0	0.00325697	0	0.275696	0.152676	0.147027	0.0086382	0	0.0490532	0	0	0
TCGA_TCGA-E2-A570	0.0664428	0	0.0160279	0.0826349	0	0.161344	0	0.0293826	0.0174261	0	0	0.0111833	0	0.15448	0.050395	0.302828	0	0	0.0971688	0	0	0.0106858
TCGA_TCGA-D8-A27H	0.0919347	0	0.0225281	0.0593948	0	0.106524	0.0001967	0.0443999	0.0212191	0	0	0.0141556	0	0.260056	0.0979692	0.183342	0.00454149	0	0.0937389	0	0	0
TCGA_TCGA-AN-A0XR	0.0476517	0	0.0161164	0.0428128	0	0.0517463	0	0.0493216	0.0411432	0	0	0.00189497	0	0.332714	0.0621516	0.152287	0.143052	0	0.0591081	0	0	0
TCGA_TCGA-GM-A3XG	0.0799208	0	0.0717154	0.0563571	0	0.0202843	0	0.0696228	0.0073067	0.0162329	0	0.00714492	0	0.41828	0.0490274	0.167692	0	0	0.0364156	0	0	0
TCGA_TCGA-A2-A1G4	0.0940386	0	0.091309	0.120863	0	0.157853	0	0.0897642	0	0.00597163	0	0.00774797	0.0367307	0.0324249	0.0779996	0.207369	0.00709805	0	0.0658919	0	0	0.00493805
TCGA_TCGA-BH-A8G0	0.169474	0.0328059	0.0464284	0.0412135	0	0.0766279	0.00741981	0	0.0164814	0.00198224	0	0.0216024	0	0.405941	0.0219409	0.102759	0	0	0.0553233	0	0	0
TCGA_TCGA-HN-A2NL	0.023018	0	0.0481399	0.221268	0	0.0839347	0.0462384	0.0557149	0.0535089	0.0116665	0	0	0	0.188444	0.0946135	0.145651	0	0	0.0278022	0	0	0
TCGA_TCGA-A2-A3XX	0.110367	0	0.0286182	0.11322	0	0.0174292	0.00621784	0.0758943	0.0506343	0	0	0.00177665	0	0.368206	0.0832038	0.104769	0	0	0.0396629	0	0	0
TCGA_TCGA-LL-A440	0.0141207	0	0	0.0179037	0	0.0671809	0.0033226	0.00441267	0.0175243	0	0.00192157	0.00381877	0	0.547874	0.0176717	0.166526	0.0587448	0	0.0789784	0	0	0
TCGA_TCGA-D8-A73U	0	0.012696	0.0534875	0.333633	0	0.151675	0	0.0495216	0.0120723	0.00519974	0.00669792	0	0	0.131912	0.0744556	0.133828	0	0	0.0348203	0	0	0
TCGA_TCGA-OL-A5S0	0.0478903	0	0.00448273	0.0514251	0	0.022199	0.0101546	0.0736179	0.0248637	0.0675571	0	0.0105404	0	0.348032	0.134233	0.16097	0.00913818	0	0.0348962	0	0	0
TCGA_TCGA-B6-A0IH	0	0.0011271	0.0837426	0.259442	0	0.0487305	0	0.0451736	0.0327015	0.117324	0	0	0	0.000432277	0.139468	0.101911	0.0627641	0	0.107183	0	0	0
TCGA_TCGA-AR-A1AX	0.0999388	0.0228944	0	0.185649	0	0.134848	0.0730454	0.0420403	0.0358958	0.0335386	0	0	0	0.0719089	0.0813723	0.0735875	0	0	0.145281	0	0	0
TCGA_TCGA-E2-A15I	0.117187	0	0.0174841	0.145974	0	0.200701	0.00934469	0.0465918	0	0.0723773	0	0	0	0.150894	0.0769995	0.116056	0.0114498	0	0.0349411	0	0	0
TCGA_TCGA-E9-A245	0.0811764	0	0.0986799	0.0705852	0	0.122915	0	0.00984234	0	0	0	0	0.00534319	0.0265569	0.0828454	0.352716	0.0237007	0	0.125199	0	0	0.000440015
TCGA_TCGA-A2-A0CK	0.110073	0	0.0444139	0.186265	0	0.186828	0.0211653	0.0206589	0	0.0412401	0	0.0213208	0	0.0234962	0.109938	0.0999417	0.0371411	0	0.0953388	0	0	0.00217772
TCGA_TCGA-A1-A0SJ	0.067786	0	0.0474478	0.0969056	0	0.289875	0.0155404	0	0.0022623	0	0.0114187	0	0	0.104928	0.0861575	0.134743	0.0663411	0	0.0712981	0	0	0.00529663
TCGA_TCGA-A8-A09X	0.0420158	0	0.0318724	0.182589	0	0.110931	0.0266047	0.0672609	0.0443991	0.0217834	0	0.0111946	0.0332144	0.0112608	0.102811	0.221678	0	0.0176745	0.0747114	0	0	0
TCGA_TCGA-A2-A0D4	0.00832356	0.0187646	0.03253	0.0171028	0	0.191792	0.00210144	0.0062405	0	0.0163098	0	0.0100832	0.0108893	0.259926	0	0.183745	0.00490067	0	0.237291	0	0	0
TCGA_TCGA-E9-A2JS	0.00636667	0.00681685	9.7152e-05	0.156103	0	0.0597129	0	0.0146186	0.0366889	0	0	0.0206022	0	0.200105	0.107211	0.225655	0.00707284	0	0.154968	0	0	0.00398153
TCGA_TCGA-BH-A18K	0.039107	0	0.0115529	0.0155287	0	0.0599524	0	0.0582694	0.0234272	0.0203174	0	0.0127704	0	0.354952	0.0774629	0.202209	0.0545605	0	0.0675439	0	0	0.00234626
TCGA_TCGA-E2-A572	0	0.0574994	0.100952	0.237825	0	0.00710291	0	0.0239932	0.0386845	0	0.0125128	0	0.0376482	0.13754	0.0729377	0.110205	0.00952976	0	0.153569	0	0	0
TCGA_TCGA-OL-A66K	0.0893285	0	0.0991293	0.0620491	0	0.0821953	0	0.0633875	0	0	0.00779816	0	0	0.22391	0.0330904	0.198958	0	0	0.138986	0	0	0.0011685
TCGA_TCGA-C8-A1HL	0.0610214	0	0.00877606	0.0230459	0	0.0771977	0.0140605	0.012394	0.0149566	0.0225196	0	0	0	0.415043	0.0267494	0.265834	0	0	0.0584018	0	0	0
TCGA_TCGA-A8-A081	0.0864482	0	0.0374501	0.20478	0	0.0600371	0.127838	0.0285778	0	0.0197942	0	0.0162975	0	0.150424	0.0865548	0.110794	0	0	0.0710037	0	0	0
TCGA_TCGA-D8-A142	0	0.0250885	0.173791	0.0914713	0	0.0738778	0.0103176	0.0551244	0.0203192	0	0	0	0	0.315109	0.0696711	0.129757	0.00299586	0	0.0324767	0	0	0
TCGA_TCGA-AR-A24N	0.0653465	0	0.101404	0.0638903	0	0.201707	0	0.0799141	0.00602452	0	0	0.0261207	0.0110437	0.0690185	0.0771921	0.196505	0.0186609	0.0135897	0.0676672	0	0.00191619	0
TCGA_TCGA-E9-A1N9	0.0820155	0	0.00493767	0.216731	0	0.264255	0.000851507	0	0	0.0123084	0	0.00902049	0.0227509	0.0868895	0.138775	0.101195	0.0219585	0	0.0292465	0	0.00906493	0
TCGA_TCGA-A7-A26H	0.0641082	0	0.00433231	0.0820356	0	0.0796167	0.0214159	0.0509048	0.00665634	0.00734155	0	0	0	0.357103	0.123237	0.148456	0.0154526	0	0.0393401	0	0	0
TCGA_TCGA-C8-A12O	0.0808182	0	0.0382812	0.0467976	0	0.118893	0	0.0515796	0.0460679	0	0.00581622	0	0	0.313195	0.0685633	0.169132	0	0	0.0572542	0	0	0.00360146
TCGA_TCGA-BH-A0EE	0.065603	0	0.00998068	0.0611317	0	0.180163	0.033364	0.0531966	0.0491637	0	0	0.0690571	0.000324754	0.0846442	0.17868	0.0802914	0	0.099511	0.0342064	0	0	0.000682314
TCGA_TCGA-A2-A0CX	0.0349219	0	0.00720722	0.0818145	0	0.188487	0.00647768	0.00824783	0.0248701	0.000851433	0	0.0251221	0	0.25216	0.0888675	0.188431	0.00227317	0	0.0902685	0	0	0
TCGA_TCGA-E9-A295	0.0178397	0	0.00678836	0.131062	0	0.137031	0.0203029	0.0373828	0.0327982	0.00465012	0	0.00253813	0	0.0438739	0.133459	0.190902	0.110538	0	0.130834	0	0	0
TCGA_TCGA-A2-A0CQ	0	0.0196632	7.89532e-05	0.191611	0	0.0666076	0	0.0245103	0.00473593	0	0	0	0.131375	0	0.0702947	0.406654	0.0356595	0	0.0447866	0	0.00402358	0
TCGA_TCGA-E9-A1N6	0	0.00572176	0.0012014	0.0498069	0	0.00534518	0.000512666	0.0224609	0.0214375	0.00864355	0	0	0	0.501476	0.0244218	0.288192	0.00413302	0	0.0666477	0	0	0
TCGA_TCGA-AC-A6IX	0.182589	0.0455439	0.0546763	0.138277	0	0.17603	0	0.0559729	0.036938	0	0	0.0164966	0.0071088	0.00968216	0.0711121	0.144191	0	0.0036079	0.0551288	0	0	0.00264501
TCGA_TCGA-AO-A0JI	0.0332957	0.00590574	0.0327539	0.07106	0	0.0984561	0	0.013183	0	0.0179293	0	0.0448432	0	0.0107824	0.0615183	0.0330754	0.00162665	0	0.57557	0	0	0
TCGA_TCGA-BH-A0B9	0.0325425	0.000193343	0	0.242382	0	0	0.0966091	0.0785793	0.0639606	0.0153687	0	0.00543823	0	0.138855	0.115942	0.0798472	0.0840772	0	0.0462046	0	0	0
TCGA_TCGA-B6-A0I6	0.0894498	0	0.0266121	0.106773	0	0.102052	0	0.0456718	0.0307631	0	0	0.0146308	0	0.401137	0.0432753	0.134962	0.00415017	0	0	0	0.000523527	0
TCGA_TCGA-BH-AB28	0.153253	0	0.00981882	0.0861056	0	0.204666	0.0229363	0.0448923	0.0475559	0	0	0.000353595	0.010444	0.00559648	0.113294	0.176752	0.0590512	0.0046172	0.0606633	0	0	0
TCGA_TCGA-BH-A0B8	0.0658652	0	0.0109138	0.0891954	0	0.243362	0.000886279	0.02618	0.00523641	0.00774937	0	0.0120994	0.0510186	0.00591722	0.0855676	0.216734	0.059291	0.00108784	0.118896	0	0	0
TCGA_TCGA-A8-A076	0.0503373	0	0.030001	0.0753879	0	0.087508	0	0	0.0126727	0	0	0.0278626	0.00121808	0.183392	0.066462	0.289921	0.0117199	0	0.157631	0	0	0.00588779
TCGA_TCGA-LL-A73Y	0.0650975	0	0	0.0523292	0	0.142728	0.023489	0.0745049	0.0489883	0.00297992	0	0.0496995	0	0.342226	0.0146849	0.0765948	0.05965	0.0381635	0.00886454	0	0	0
TCGA_TCGA-S3-A6ZF	0.108577	0	0.0186922	0.130083	0	0.152468	0.0195408	0.00967632	0.0125753	0.00534552	0	0.0185842	0	0.142507	0.1164	0.136461	0.0182873	0	0.110803	0	0	0
TCGA_TCGA-AC-A3OD	0.0233867	0	0.00797155	0.0559614	0	0.507962	0.0538129	0	0	0.00927502	0	0	0.00560235	0.0483732	0.0894498	0.0726041	0.0521431	0	0.0734579	0	0	0
TCGA_TCGA-LL-A5YO	0.106809	0	0.0378247	0.150048	0	0.0492606	0.0281088	0.0879626	0.0655284	0.0167458	0	0.0597131	0	0.128124	0.0956227	0.0766409	0.0172993	0	0.0751064	0	0	0.00520542
TCGA_TCGA-HN-A2OB	0.068552	0	0.0338238	0.0952021	0	0.163591	0	0.0329262	0	0	0	0.00163523	0.000243092	0.114982	0.0675156	0.174746	0.0305892	0	0.216193	0	0	0
TCGA_TCGA-C8-A12N	0.0311632	0	0.00352484	0.0487023	0	0.0637606	0	0.0322437	0.0196687	0	0	0.0364769	0.0398754	0.0115636	0.0546115	0.220175	0.275004	0	0.156539	0	0	0.00669194
TCGA_TCGA-E2-A15E	0.223181	0	0.0500237	0.129776	0	0.0937975	0.0215915	0.0292006	0.0156683	0	0	0	0.00275061	0.0339585	0.0802241	0.154334	0.0402846	0	0.125209	0	0	0
TCGA_TCGA-AQ-A54O	0.101725	0	0.0406401	0.0833279	0	0.0797769	0	0.108121	0.0413096	0.0455828	0	0.00803487	0	0.216191	0.0761351	0.120951	0.0383965	0	0.0397946	0	0	1.39117e-05
TCGA_TCGA-D8-A1JE	0	0.0103485	0.00343738	0.12668	0	0.134197	0.00497948	0.0228126	0.0047561	0.000246673	0	0	0	0	0.127395	0.438963	0.0168887	0	0.10332	0	0	0.00597526
TCGA_TCGA-A7-A6VV	0.0763664	0	0.0303765	0.0212554	0	0.0923735	0	0.0245856	0.0371766	0	0	0.00253217	0	0.499485	0.0942575	0.0994973	0	0	0.0220944	0	0	0
TCGA_TCGA-A2-A0YH	0.0217367	0	0.0608046	0.0874071	0	0.168476	0.0435574	0.0419879	0.0134386	0	0.00631388	0	0	0.183508	0.0735055	0.220104	0.00267329	0.001764	0.0600792	0	0	0.0146437
TCGA_TCGA-D8-A145	0.135587	0	0.330353	0.0756815	0	0.0589132	0.0128172	0.0362658	0.00724798	0.0158282	0	0.00258693	0.00577937	0.121673	0.0481213	0.0639452	0.00390962	0	0.0812899	0	0	0
TCGA_TCGA-BH-A42V	0.0908388	0	0.0455813	0.110252	0	0.213898	0	0.070978	0.0191373	0.00570986	0	0.0224901	0.00624862	0.17032	0.0606987	0.0977583	0.0120812	0	0.0740082	0	0	0
TCGA_TCGA-GM-A2DD	0.0413679	0	0.00100871	0.158348	0	0.189815	0.0421947	0.0433516	0.0171792	0.0198166	0	0.0225597	0.00328685	0.104434	0.13517	0.147676	0.0275314	0.0010178	0.0452421	0	0	0
TCGA_TCGA-A2-A25F	0.0384989	0	0	0.146586	0	0.191888	0.101877	0	0	0.0626218	0	0	0	0.201748	0.0862887	0.112609	0.0247935	0	0.0330895	0	0	0
TCGA_TCGA-E9-A54Y	0.250219	0	0.0554728	0.106035	0	0	0	0.00495338	0.051928	0.00855682	0	0.0410234	0	0.268416	0.0767021	0.0879415	0	0	0.0399972	0.000116007	0	0.00863906
TCGA_TCGA-AN-A0XO	0.0277383	0	0.027079	0.00297081	0	0.088452	0	0.0520663	0.0117394	0.00308206	0	0.0333968	0	0.432858	0.00846949	0.0664327	0.0746287	0.0502311	0.0900841	0	0	0.0307715
TCGA_TCGA-A2-A0D0	0.0151847	0	0.00109413	0.196034	0	0.0968324	0.102454	0.0673822	0.0188282	0.0316196	0	0.00220761	0	0.20946	0.0888155	0.0902721	0.0487967	0	0	0.0289574	0	0.00206128
TCGA_TCGA-LD-A66U	0.0860303	0	0.0946288	0.240379	0	0.0508259	0	0.0720976	0.0472181	0.0125004	0	0.102368	0.00707714	0.0565858	0.0719004	0.058273	0.0193735	0	0.076886	0	0	0.00385548
TCGA_TCGA-D8-A1X7	0.0633949	0	0.00120892	0.00317701	0	0.139241	0.01573	0.0418005	0.00593721	0.0240652	0.00276123	0	0	0.283527	0.0589956	0.296683	0	0	0.0553126	0	0	0.008165
TCGA_TCGA-AR-A1AK	0.0486824	0	0.00839704	0.160421	0	0.114918	0.0222722	0.0805876	0	0.0783854	0	0	0.0523486	0	0.125668	0.217951	0.0170471	0	0.0728249	0	0	0.000496083
TCGA_TCGA-A8-A094	0.0701888	0	0.0329307	0.116149	0	0.0902636	0.0540726	0.0420171	0.014261	0.0042407	0	0.0481666	0	0.134461	0.0947043	0.189002	0.0215318	0	0.0827468	0	0	0.00526374
TCGA_TCGA-A8-A086	0.0167208	0	0.00501892	0.0376515	0	0.045282	0	0.0145613	0.0277992	0	0.00889136	0	0	0.419017	0.0482936	0.283739	0	0	0.0837416	0	0	0.00928392
TCGA_TCGA-B6-A0WS	0.0937528	0	0.0388851	0.074749	0	0.112781	0.0202447	0.0616966	0.0570794	0.0867555	0	0	0	0.220238	0.0909309	0.0909092	0	0.00417278	0.0478054	0	0	0
TCGA_TCGA-A8-A09A	0.0719879	0	0.0138342	0.182464	0	0.145315	0	0	0.00663072	0	0	0.0409849	0.00561065	0.140947	0.136428	0.107583	0.0217006	0	0.126514	0	0	0
TCGA_TCGA-BH-A0DL	0.00486372	0.000583583	0.011979	0.0647467	0	0.00855464	0.0821091	0.0475168	0.0327474	0	0	0.0260495	0	0.257081	0.158956	0.163186	0.109493	0	0.024615	0	0	0.00751885
TCGA_TCGA-A2-A3XS	0.115762	0	0	0.122452	0	0.177403	0.004994	0.077719	0.0796612	0	0	0.0255883	0	0.115492	0.111003	0.12899	0	0.00139521	0.03954	0	0	0
TCGA_TCGA-A8-A06P	0	0.0256407	0.0547219	0.04674	0	0.0857395	0	0.0273447	0.0273539	0.00146355	0	0	0	0.259537	0.0337549	0.256315	0	0	0.167872	0	0	0.0135156
TCGA_TCGA-E9-A1RI	0.0697012	0	0.0430681	0.0407936	0	0.164713	0.00336207	0.0321935	0.00781338	0.00555107	0.0044043	0	0	0.261561	0.0518087	0.2181	5.71765e-05	0	0.0949212	0	0	0.00195202
TCGA_TCGA-AO-A0J2	0.056142	0	0.0187036	0.133639	0	0.0624799	0.122998	0.0774382	0.0204482	0	0.0401272	0.00943985	0	0.109331	0.117629	0.131704	0.0269788	0.027542	0.0453999	0	0	0
TCGA_TCGA-A8-A07Z	0.020914	0.00865656	0	0.103526	0	0	0.000601115	0	0.0237472	0.0762198	0	0.0174644	0.0238662	0.0143401	0.0173184	0.360457	0.0363292	0.1164	0.18016	0	0	0
TCGA_TCGA-S3-A6ZG	0.137756	0	0.131657	0.0923042	0	0.132515	0.00262321	0.0253565	0.0150654	0.00132653	0	0.0254567	0	0.0953835	0.0627058	0.156604	0.013546	0	0.105821	0	0.00187829	0
TCGA_TCGA-E2-A15H	0.240414	0	0.206995	0.0856926	0	0.0441116	0	0.0277762	0.00512427	0	0	0	0.00529748	0.199864	0.0912828	0.0542602	0.00342422	0	0.0357574	0	0	0
TCGA_TCGA-A8-A0A9	0.00472674	0	0	0.132982	0	0.0494866	0	0.0399041	0.0306899	0	0	0.00325116	0	0.362832	0.126697	0.160076	0.0148288	0	0.0699773	0	0	0.00454959
TCGA_TCGA-B6-A0WW	0.0302719	0	0.00868398	0.0451542	0	0.141712	0.0256729	0.112102	0.00649149	0.00440564	0.000867925	0	0	0.195776	0.171556	0.181093	0	0	0.0762131	0	0	0
TCGA_TCGA-BH-A1FH	0.179831	0	0.136915	0.0787297	0	0.119862	0	0.00599317	0	0	0	0.0326263	0.00722834	0	0.0437526	0.23576	0.031261	0	0.126023	0	0	0.00201797
TCGA_TCGA-A7-A0DA	0	0.0106248	0.0073758	0.0420816	0	0.104712	0.00102948	0.0380486	0.0411859	0	0	0	0	0.485101	0.078565	0.190029	0	0	0	0	0	0.00124716
TCGA_TCGA-A2-A0ES	0.112948	0	0.0415076	0.0858822	0	0.309451	0.00433619	0	0	0.0217458	0	0	0	0	0.0956359	0.192766	0.0897938	0.0096128	0.0363208	0	0	0
TCGA_TCGA-A8-A06X	0.0111695	0	0.000926156	0.187938	0	0	0.0135762	0.0764309	0.0050847	0	0	0	0	0.237327	0.12144	0.312156	0.00235068	0	0.0316021	0	0	0
TCGA_TCGA-A2-A0YJ	0.0394956	0	0.00711549	0.0695589	0	0.0517176	0	0.0347189	0	0	0.00339467	0.00817248	0	0.610813	0.0395895	0.130088	0.00186838	0	0.0034679	0	0	0
TCGA_TCGA-E2-A1IK	0.0425494	0	0.0354722	0.145231	0	0.0871669	0.0194687	0.0454029	0.0294461	0.0940954	0	0.00333247	0	0.191629	0.139594	0.123352	0.00586033	0	0.0346607	0.00273837	0	0
TCGA_TCGA-S3-AA17	0.0585612	0	0.0140696	0.169245	0	0.147566	0.12843	0.00399112	0	0	0.0465179	0	0	0.143204	0.142511	0.0997512	0	0	0.046154	0	0	0
TCGA_TCGA-S3-AA15	0.123814	0	0.374334	0.0922481	0	0.0568043	0.0608589	0	0.0150945	0	0	0.0078842	0.00379237	0.0970334	0.0352428	0.0809755	0	0	0.0487906	0	0	0.00312775
TCGA_TCGA-BH-A0E1	0.0836953	0	0.0152219	0	0	0.137866	0	0.00528591	0.0131946	0.0252285	0.048756	0	0.00623144	0.464952	0	0.149314	0	0.0161409	0.0225351	0.0115789	0	0
TCGA_TCGA-AN-A0FZ	0.0519521	0	0.0162727	0.0207105	0	0.073471	0	0.0358448	0.0339925	0.00381483	0.00179868	0	0	0.431139	0.0634116	0.24043	0	0	0.0271623	0	0	0
TCGA_TCGA-E2-A1IO	0.0556215	0	0.0140482	0.158948	0	0.199588	0.0103114	0.0429063	0.0414423	0.04818	0	0	0	0.141936	0.104955	0.0917295	0.0234358	0	0.0668979	0	0	0
TCGA_TCGA-B6-A1KC	0	0	0.00261785	0.0847742	0	0.0438176	0	0	0.0193454	0	0	0	0.00713761	0.26992	0.0431543	0.369215	0.0146603	0	0.145222	0	0.000136122	0
TCGA_TCGA-AR-A255	0.0967079	0	0.00831455	0.0691552	0	0.135811	0.0335874	0.0491442	0.0173403	0.0138956	0.000272043	0	0	0.107808	0.148813	0.185442	0.0253951	0.00387869	0.104435	0	0	0
TCGA_TCGA-A2-A0YG	0.0754572	0	0.0104305	0.00557439	0	0.208964	0.0230407	0.0484434	0.0402675	0.007574	0.00835649	0	0	0.226907	0.0874501	0.200188	0	0	0.0573463	0	0	0
TCGA_TCGA-B6-A0RT	0.0796654	0.00282898	0.0178978	0.371092	0	0.0349324	0.0662505	0.0397856	0.0613915	0.0416401	0	0	0	0.0907113	0.0908702	0.0627283	0	0.00492011	0.0352863	0	0	0
TCGA_TCGA-S3-A6ZH	0.0861768	0	0.103274	0.0991357	0	0.072844	0.00291795	0.0581216	0.0359741	0	0	0.0424586	0.0136248	0.0191773	0.0916674	0.0789194	0.109978	0.0195321	0.165324	0	0	0.000874965
TCGA_TCGA-AQ-A1H3	0.0910386	0	0.00562415	0.144329	0	0.251248	0.0126173	0.0253672	0	0.0129736	0.00794142	0	0	0.047885	0.103083	0.10194	0.16299	0.00934231	0.0236198	0	0	0
TCGA_TCGA-E2-A573	0.0268095	0.00498768	0.0407327	0.111415	0	0.11017	0.0292274	0.0869976	0.0463072	0.0359303	0	0.00118253	0	0.253033	0.136231	0.101772	0.00361827	0	0.011586	0	0	0
TCGA_TCGA-B6-A0WY	0.0524313	0	0.00332725	0.101146	0	0.0966457	0.0231815	0.0447089	0.02886	0	0	0	0	0.254026	0.164423	0.147342	0.0102837	0	0.0736245	0	0	0
TCGA_TCGA-C8-A26Y	0.104794	0	0.00225924	0.101459	0	0	0.000180845	0.0604654	0.0136888	0	0	0	0	0.44104	0.0937103	0.157996	0	0	0	0.0244065	0	0
TCGA_TCGA-AC-A3HN	0.108618	0	0.0578122	0.108221	0	0.0872111	0.00183218	0.0443964	0.014816	0	0	0.00807404	0	0.233225	0.0898447	0.134272	0.0345946	0	0.0770833	0	0	0
TCGA_TCGA-E2-A14P	0.0960798	0	0.00327939	0.128532	0	0.1542	0.0245471	0.0471591	0	1.59696e-05	0	0.0156835	0	0.16835	0.170011	0.0973335	0.0152346	0	0.0795734	0	0	0
TCGA_TCGA-A8-A084	0.0904649	0	0.0268984	0	0	0.117157	0	0.0428387	0.0103175	0.0161673	0.00596473	0.00365575	0	0.350502	0.0857535	0.166214	0.00951056	0	0.0414513	0	0	0.0331046
TCGA_TCGA-AC-A2QI	0.0721874	0	0	0.137486	0	0.118729	0.0108873	0.0471341	0.0265654	0	0	0	0	0.261654	0.148018	0.106725	0.00679014	0	0.0638242	0	0	0
TCGA_TCGA-LL-A5YL	0.0600545	0.00197075	0.0678799	0.186089	0	0.0669835	0.0267838	0.0131033	0.0259876	0.0240326	0	0.0362449	0.0442055	0.0335044	0.0626335	0.187451	0.0375292	0.0310376	0.0872698	0	0	0.00723924
TCGA_TCGA-BH-A0HF	0.0542936	0	0.00126493	0.0529624	0	0.103007	0.015839	0.0158541	0	0.0272363	0	0	0	0.4221	0.0867589	0.13241	0.0354759	0	0.0527982	0	0	0
TCGA_TCGA-XX-A899	0.160584	0	0.0367827	0.126288	0	0.201958	0.0542082	0	0	0	0.00895827	0	0.00562055	0.138541	0.0594977	0.133632	0	0	0.0739294	0	0	0
TCGA_TCGA-A8-A09M	0.0251351	0	0.0388746	0.145014	0	0.155084	0.0367642	0.0744795	0.0549518	0.0225833	0	0	0.0490882	0.0689997	0.0930502	0.207378	0.0122293	0.00431185	0.012056	0	0	0
TCGA_TCGA-BH-A1F8	0.0769538	0	0.059232	0.0906118	0	0.194662	0.00213206	0.0473937	0	0.0661641	0	0.00618212	0	0.0558081	0.0224296	0.199212	0.0303162	0.0783485	0.047237	0	0	0.0233169
TCGA_TCGA-S3-AA0Z	0.0747426	0	0.00740504	0.0952914	0	0.0606221	0.0164467	0.147024	0.0154106	0	0	0.0227231	0	0.283269	0.120033	0.127692	0.00316515	0	0.0261748	0	0	0
TCGA_TCGA-BH-A1FL	0.0985391	0	0.0453249	0.100028	0	0.158003	0	0.0852816	0	0.0456002	0	0	0	0.071659	0.0936628	0.14241	0.00445962	0	0.155033	0	0	0
TCGA_TCGA-A2-A3Y0	0.0332167	0	0.0122556	0.218768	0	0.0811221	0.12917	0.0844108	0.0709749	0	0.0288885	0	0.00363684	0.153911	0.0891185	0.0741321	0.00871437	0.00546533	0	0	0	0.00621494
TCGA_TCGA-C8-A130	0.0693922	0	0.0160024	0.232875	0	0.13946	0.00453644	0.044894	0.0206641	0	0	0	0	0.089939	0.104285	0.194109	0.00867191	0	0.0751719	0	0	0
TCGA_TCGA-BH-A0C3	0.0798604	0	0.00788192	0.0721921	0	0.259911	0.0209018	0.017203	0.0145127	0	0.000347378	0.00471982	0.0151227	0.0693249	0.103185	0.114526	0.0861592	0	0.134151	0	0	0
TCGA_TCGA-E2-A2P6	0.0960731	0	0.0169579	0.0418639	0	0.230295	0	0.0672431	0	0	0	0.00614948	0.0636523	0.0110671	0.111909	0.254047	0	0	0.100742	0	0	0
TCGA_TCGA-A2-A1FZ	0.0623032	0	0.0114469	0.0734574	0	0.176696	0	0.0147565	0	0.00326054	0	0.00372374	0.043291	0.105341	0.0904769	0.209897	0.0979785	0	0.106059	0	0	0.00131269
TCGA_TCGA-E9-A22G	0.0282657	0	0.00746669	0.0361462	0	0.0980735	0.0408784	0.117919	0	0.00361238	0	0.010688	0	0.322026	0.0481686	0.0796572	0	0.189763	0.0173358	0	0	0
TCGA_TCGA-AN-A0FN	0.0401107	0.0176984	0	0.0886872	0	0.21993	0	0.0577966	4.90374e-05	0.17157	0	0.020605	0	0.108476	0.0939279	0.0847858	0.0441311	0	0.0516642	0	0	0.000567776
TCGA_TCGA-AO-A0JA	0.126901	0	0.0555617	0.0715604	0	0.232255	0.00129908	0	0.00934531	0.00960983	0	0.0193594	0.00245437	0.0697414	0.110305	0.171075	0	0	0.117513	0	0	0.00302006
TCGA_TCGA-AC-A62V	0	0.0247359	0.00585592	0.0717925	0	0.000138119	0	0.00728005	0.00825143	0.00640609	0.00524407	0	0	0.38282	0.0158027	0.34681	0	0	0.124428	0	0	0.000435041
TCGA_TCGA-AR-A0TP	0.00425278	0	0.00117885	0	0	0.0950507	0	0.0217656	0.0497184	0.00772295	0.0224818	0	0	0.599307	0	0.182995	0	0	0	0.00817956	0.00734738	0
TCGA_TCGA-AC-A23H	0.08115	0	0.0147466	0	0	0.0763534	0	0.0355889	0.0521422	0.0334057	0	0	0	0.522314	0.0665312	0.0876925	8.27254e-05	0	0.0299932	0	0	0
TCGA_TCGA-BH-A203	0.0182296	0	0.0466556	0.123457	0	0.185044	0.0656009	0.0697706	0.0200596	0.016797	0	0	0	0.146357	0.10695	0.162119	0.0218116	0.00212559	0.0150225	0	0	0
TCGA_TCGA-A2-A0CS	0.00554947	0	0.00407531	0.0522065	0	0.162834	0	0.0173476	0.04675	0	0	0.00424451	0.00415842	0.0460348	0.00753109	0.105768	0.249592	0.0503877	0.241552	0	0	0.00196836
TCGA_TCGA-BH-A209	0.0958932	0	0.00469188	0.20287	0	0.156746	0.0714428	0.00252016	0	0.051682	0	0	0	0.0932737	0.142404	0.0885842	0.016525	0	0.0707388	0	0	0.00262822
TCGA_TCGA-AO-A03R	0.101934	0	0.0447804	0.219346	0	0.0386406	0.0482521	0.0386376	0.0465166	0.105197	0	0.0479953	0	0.0618653	0.0933695	0.10605	0.0102335	0	0.037181	0	0	0
TCGA_TCGA-A1-A0SN	0.0441825	0	0.0090763	0.147748	0	0.270199	0.0166621	0.0377793	0.0224628	0.018248	0	0	0	0.103792	0.0853483	0.176834	0.022464	0.0064303	0.0357402	0	0	0.00303381
TCGA_TCGA-LD-A74U	0.0544185	0	0.0139768	0.0459147	0	0.0458375	0	0.0125885	0.00158415	0	0	0.0152399	0	0.461167	0.0589721	0.161396	0.001643	0	0.127262	0	0	0
TCGA_TCGA-D8-A73X	0.0715097	0	0.0182753	0.0634611	0	0	0.00656614	0.0153326	0.0325024	0.00120965	0.011547	0	0	0.407584	0.0415646	0.192299	0	0	0.138149	0	0	0
TCGA_TCGA-E2-A1AZ	0.095421	0	0.0179706	0.0684792	0	0.320427	0.0757209	0.0455757	0	0	0.015016	0	0.00871402	0.0435106	0.158726	0.0705188	0.022041	0.0127494	0.0451298	0	0	0
TCGA_TCGA-D8-A1XD	0.112327	0	0.176348	0.0217711	0	0.0977982	0.00518371	0	0.00862549	0	0.00233285	0.00518022	0	0.236775	0.0340611	0.189764	0.00226984	0	0.107564	0	0	0
TCGA_TCGA-A8-A08B	0.0850018	0	0.0525899	0.117802	0	0.11796	0	0.0445046	0.00717741	0	0	0.0648856	0	0.17569	0.133049	0.0576368	0	0	0.143703	0	0	0
TCGA_TCGA-EW-A1P0	0.0288187	0	0.00478212	0.0912681	0	0.177996	0.0296514	0.0743085	0.0229095	0.0270476	0	0	0	0.257276	0.0983393	0.127131	0.0324808	0	0.0279907	0	0	0
TCGA_TCGA-BH-A18H	0.106308	0	0	0.297253	0	0.127094	0.0591513	0.00438771	0.0280337	0	0.0150061	0	0	0.157414	0.109912	0.0580113	0.00403339	0	0.0333946	0	0	0
TCGA_TCGA-XX-A89A	0.190322	0	0.0632123	0.0844082	0	0.248447	0.0227354	0.00484181	0.0152993	0	0	0	0.0065762	0.0997468	0.074946	0.166155	0	0	0.0222232	0	0	0.00108655
TCGA_TCGA-C8-A12L	0.185534	0	0.0903671	0.104746	0	0	0	0.122019	0.0234645	0	0	0	0	0.246712	0.0682835	0.100067	0.0362192	0.0128886	0	0.00782914	0	0.00186998
TCGA_TCGA-D8-A1JG	0.0399248	0	0.1078	0.0570267	0	0.189882	0.0683016	0.048803	0.00318666	0	0	0.0145575	0	0.136259	0.0742102	0.184972	0.00236021	0.0287723	0.0439436	0	0	0
TCGA_TCGA-E9-A1RF	0.0247267	0	0.00433814	0.220327	0	0.0359601	0.0830851	0.020118	0.0122817	0.035261	0	0	0	0.16783	0.111483	0.236875	0.0102042	0.0119624	0.0240797	0	0	0.00146868
TCGA_TCGA-AN-A0AK	0.0564759	0	0.0307418	0.091303	0	0.0911774	0.0386666	0.0326569	0.0165842	0.0359529	0	0.00631824	0	0.246957	0.0721793	0.265131	0.00216519	0	0.0136903	0	0	0
TCGA_TCGA-E2-A10F	0.0717814	0	0.0256399	0.0931612	0	0.229141	0	0.0136613	0.0104401	0.00493439	0	0.00641839	0.0479273	0.15179	0.0816963	0.183448	0.0109293	0	0.0675659	0	0	0.00146615
TCGA_TCGA-A2-A25B	0.0554927	0	0.0244803	0.0837665	0	0.246432	0.0186169	0.0564541	0.000607943	0	0	0.0180419	0	0.120519	0.0776906	0.219671	0.00269138	0.00305901	0.0416625	0	0.00157241	0.0292426
TCGA_TCGA-C8-A12M	0.0549315	0	0.0408918	0.228808	0	0.152128	0.0374637	0.0697443	0.0299845	0.0152939	0	5.87263e-05	0	0.0634825	0.0541998	0.128669	0	0	0.124345	0	0	0
TCGA_TCGA-Z7-A8R6	0.0640982	0	0.0150311	0.0903115	0	0.0618368	0	0.00609315	0.0196895	0	0	0	0	0.317089	0.170128	0.112516	0.0474013	0	0.0958054	0	0	0
TCGA_TCGA-A2-A04Y	0.0405122	0	0.00561004	0.185077	0	0.182911	0.0058224	0.0664972	0.00874107	0.0184379	0	0	0	0.0815316	0.0953678	0.257491	0	0	0.0520011	0	0	0
TCGA_TCGA-E2-A15O	0.0427675	0	0.00422396	0.0960234	0	0.039318	0	0.0218427	0.0414989	0	0	0	0	0.425618	0.106679	0.0859305	0.0273523	0	0.108746	0	0	0
TCGA_TCGA-E9-A1NF	0.00527078	0	0.00195878	0.0695509	0	0.0713443	0.011482	0.00498951	0.0347518	0.00573691	0	0	0	0.403146	0.0430339	0.32252	0.00588186	0	0.0203328	0	0	0
TCGA_TCGA-BH-A1FB	0.115162	0	0	0.161513	0	0.15869	0.0322355	0.0910061	0	0	0	0	0.0166561	0.0421376	0.127323	0.0873351	0.0501596	0	0.117782	0	0	0
TCGA_TCGA-BH-A0HX	0.145255	0	0.0363717	0.0310428	0	0.24693	0	0.00167357	0.0125085	0.00525716	0	0.00998163	0	0.274413	0.0722317	0.127755	0	0	0.0365799	0	0	0
TCGA_TCGA-E9-A1NC	0.0726672	0	0.14168	0.120499	0	0.0982947	0.0213107	0.041179	0.0246075	0.0126825	0	0.027093	0	0.177876	0.155516	0.0646623	0.00603466	0	0.0332559	0	0	0.00264205
TCGA_TCGA-AR-A2LK	0.03256	0	0.00615724	0.0480068	0	0.0972275	0	0.033671	0.0256683	0.000852429	0	0.0185377	0.034437	0.186287	0.0672842	0.309221	0.014168	0	0.125922	0	0	0
TCGA_TCGA-D8-A1X8	0.041193	0	0.0172822	0.0723276	0	0.213712	0	0.0115397	0	0.0312593	0	0	0.102361	0	0.0958121	0.216959	0.0610757	0	0.136478	0	0	0
TCGA_TCGA-BH-A0B7	0.134821	0	0.0187892	0.123776	0	0.245924	0.0194722	0.0283165	0.00607839	0.0162763	0	0	0	0.234891	0.080714	0.0672601	0.00176929	0	0.0219126	0	0	0
TCGA_TCGA-OK-A5Q2	0.184932	0	0.0677952	0.155463	0	0.124026	0.00803458	0.0477292	0.0543438	0.0225501	0	0.00874423	0	0.114087	0.0558874	0.0640871	0.0524361	0	0.0358087	0	0	0.00407606
TCGA_TCGA-BH-A0BM	0.0857974	0	0.0536542	0.0779115	0	0.260933	0	0.0651857	0	0.0242797	0	0.0565687	0	0.0351501	0.0510221	0.171004	0.0195977	0.0169224	0.0780002	0	0	0.00397338
TCGA_TCGA-AC-A3BB	0.111285	0	0.0634611	0.181631	0	0.161464	0.00294166	0.0354786	0.0443648	0	0	0.0443273	0.0081426	0.0914721	0.0689919	0.0954904	0.030072	0	0.0608774	0	0	0
TCGA_TCGA-D8-A27T	0.103399	0	0.0272699	0.107571	0	0.174413	0.0200549	0.0300788	0	0.0186236	0	0.0010511	0.00687816	0.133805	0.139468	0.121852	0.0123649	0.011402	0.0917685	0	0	0
TCGA_TCGA-BH-A1FU	0.12607	0	0.0538401	0.0690107	0	0.194395	0.0348712	0.0448589	0.0192855	0.0261014	0	0.00289966	0	0.186669	0.0663037	0.0816942	0.0137264	0.0117962	0.0684778	0	0	0
TCGA_TCGA-AR-A0TT	0.118247	0	0.114209	0.0808599	0	0.131077	0.0271867	0.0237324	0.055576	0.0411881	0	0.0153104	0	0.159477	0.0944593	0.0907116	0.00367258	0	0.0407151	0	0	0.0035775
TCGA_TCGA-EW-A6SC	0.0432108	0	0.0213211	0.0323124	0	0.144424	0	0.0621681	0	0	0	0.000754717	0.00204269	0.123631	0.0606274	0.148271	0.120444	0	0	0.230467	0.00698796	0.00333803
TCGA_TCGA-PL-A8LY	0.0994003	0	0.14195	0.195436	0	0.0904292	0	0.0495253	0.0671194	0	0.00401937	0.023745	0.0167486	0.0573059	0.0148439	0.202997	0.0140158	0.0088314	0.0135618	0	0	7.15536e-05
TCGA_TCGA-AR-A24M	0.126605	0	0.0376676	0	0	0.11231	0	0	0	0.0339588	0	0.000804946	0	0.190752	0.0428877	0.271683	0	0	0.16634	0	0	0.0169902
TCGA_TCGA-A7-A4SE	0.00922298	0.00129075	0.00384664	0.0126816	0	0.0604659	0	0.0763209	0.0366895	0.00868066	0	0	0	0.483648	0.178899	0.0940771	0	0	0.0341775	0	0	0
TCGA_TCGA-JL-A3YW	0.0138599	0	0.00274574	0.062986	0	0.12466	0.0133163	0.0236261	0.0637407	0	0.0158328	0	0	0.40007	0.112568	0.152496	0.0126714	0	0	0.0014266	0	0
TCGA_TCGA-A2-A04T	0.0990883	0	0.0448859	0.191907	0	0.00908528	0.0962299	0.0742117	0.0273132	0.0122831	0	0.0165976	0	0.171205	0.0842738	0.134307	0.0165877	0.00519921	0.0168249	0	0	0
TCGA_TCGA-A8-A07O	0.054341	0	0.00823019	0.0755074	0	0.0857866	0.0366626	0.0321839	0.0263436	0	0.00704282	0	0.011386	0.531021	0.0278865	0.0608669	0	0.0197192	0	0.0230229	0	0
TCGA_TCGA-LL-A740	0	0.00220347	0.0883709	0.0140259	0	0.0635402	0.027997	0.0287965	0.0221094	0	0	0.00643239	0	0.338187	0.0284352	0.150376	0.135828	0.0335306	0.0596565	0	0	0.000511066
TCGA_TCGA-A2-A0T6	0.0853972	0	0	0.0940619	0	0.172494	0.00539062	0.0665175	0.00330766	0.0237954	0	0.0114688	0	0.0919014	0.0654324	0.138738	0.0212404	0	0.217566	0	0	0.00268952
TCGA_TCGA-A2-A3XW	0.00116134	0.000778122	0.00166541	0.107967	0	0.137666	0	0	0.0729157	0	0	0.0395714	0.0113717	0.123536	0.0305019	0.145976	0.181762	0.0112495	0.129657	0	0	0.00422215
TCGA_TCGA-BH-A28O	0.226075	0	0.199573	0.144917	0	0.246766	6.88016e-05	0	0	0	0	0.000828127	0.0227904	0.0171788	0.038748	0.047163	0.0140706	0	0.0418225	0	0	0
TCGA_TCGA-LL-A9Q3	0.0194946	0	0.00918844	0.200873	0	0.117228	0.00859895	0.0139727	0.0325511	0.0136149	0	0.040803	0.000412516	0.0380605	0.110073	0.179063	0.027379	0	0.185873	0	0	0.00281368
TCGA_TCGA-A2-A04N	0.0744563	0.0149473	0.019282	0.0787143	0	0.129238	0	0.0523982	0	0	0	0.00741513	0	0.216573	0.0805215	0.172659	0.0110019	0	0.142793	0	0	0
TCGA_TCGA-OL-A66L	0.0408319	0	0.0195559	0.233609	0	0.0912909	0	0.0677559	0.00359891	0.0441671	0	0.0842184	0.0162916	0.0749503	0.0606588	0.162512	0.00578895	0.00619718	0.0853788	0	0	0.00319445
TCGA_TCGA-C8-A3M7	0.248503	0	0.250828	0.0742877	0	0.0638408	0	0.0198265	0.00761778	0.0394617	0	0.0240471	0.000315521	0.0284084	0.0825244	0.0188813	0	0	0.141457	0	0	0
TCGA_TCGA-A8-A0A1	0.0079462	0	0.00415293	0.0190626	0	0.0337165	0.0171647	0.0553141	0.0201087	0.0526433	0	0.0154475	0	0.481098	0.0994483	0.110137	0.0059566	0	0.0778042	0	0	0
TCGA_TCGA-AC-A3W6	0.0196962	0	0.00752823	0.209999	0	0.177694	0.00276885	0.0303931	0.0348494	0.0161459	0	0.0275142	0.00449795	0.0357667	0.138078	0.10961	0.0362021	0	0.149257	0	0	0
TCGA_TCGA-B6-A0WT	0.0411065	0	0.101605	0.0294722	0	0.143654	0	0.0443598	0.0328493	0	0	0.0122053	0	0.228473	0.0512638	0.160628	0	0.0242757	0.130107	0	0	0
TCGA_TCGA-E9-A3QA	0.0810439	0	0	0.100254	0	0.112625	0.085861	0.0470256	0.0292557	0	0.0426582	0	0	0.18487	0.199854	0.0717762	0	0.0336302	0.0111469	0	0	0
TCGA_TCGA-D8-A27K	0.170778	0	0.00638393	0.131601	0	0.193387	0.0116508	0.0608326	0.00991112	0	0.0233271	0	0.00426024	0.0364293	0.132006	0.156996	0	0	0.0624355	0	0	0
TCGA_TCGA-B6-A0IN	0.0679512	0.0361429	0.0767519	0.0450035	0	0.163013	0	0.0234606	0.0350168	0	0	0.0313387	0	0.143182	0.0794739	0.0708081	0.189246	0	0.0386113	0	0	0
TCGA_TCGA-AC-A23G	0.017598	0	0.000980874	0.0673131	0	0.00112567	0.0328101	0.033342	0.0336244	0.0386897	0	0	0	0.514733	0.0388595	0.112783	0.0182852	0	0.0898558	0	0	0
TCGA_TCGA-BH-A0DV	0.136822	0	0.0209308	0.0787184	0	0.108828	0	0.0119376	0	0.0296903	0	0.0392136	0	0.114349	0.0277706	0.242827	0	0	0.188913	0	0	0
TCGA_TCGA-BH-A18U	0.0211107	0	0.0333857	0.0491394	0	0.13719	0.0237329	0.083549	0.0134835	0.031856	0	0	0	0.173246	0.123377	0.238279	0.00424809	0.00926586	0.0310242	0.00227406	0	0.0248391
TCGA_TCGA-A2-A0EP	0.111684	0	0.0137259	0.0872346	0	0.130924	0.046954	0.0589568	0.0113563	0.0104954	0	0	0.0217035	0.193638	0.0450984	0.116879	0.1277	0	0.0236504	0	0	0
TCGA_TCGA-BH-A0BT	0.0625244	0	0.000339301	0.114764	0	0.176561	0	0.0517036	0.0448271	0	0	0.0319968	0.000986016	0.131293	0.156604	0.0841195	0.0385669	0	0.105714	0	0	0
TCGA_TCGA-AR-A251	0.0898311	0	0.0124659	0.0719744	0	0.206188	0.039687	0.0427601	0	0	0.0286524	0	0.0047798	0.0920657	0.127661	0.15792	0	0.121087	0.00492758	0	0	0
TCGA_TCGA-D8-A1JP	0.0250829	0	0.00800873	0.150762	0	0.09033	0.00902788	0.0260309	0.0420448	0.0161432	0	0	0.0240188	0.167364	0.0748277	0.310878	0.013076	0	0.0424042	0	0	0
TCGA_TCGA-A8-A06T	0.0541298	0	0.00774936	0.149852	0	0.167053	0.0363479	0.0667554	0.0224374	0.0168985	0	0.00632534	0	0.111839	0.148942	0.140554	0.0252426	0.00780581	0.0380681	0	0	0
TCGA_TCGA-A2-A0CY	0.0304696	0	0.0166164	0.128646	0	0	0	0.111268	0.0272482	0	0	0.0250159	0	0.509185	0.00507291	0.112231	0	0.00544317	0.0199464	0	0	0.00885759
TCGA_TCGA-A2-A0CZ	0.0745745	0	0.0935775	0.104964	0	0.101924	0	0.0585994	0.0181558	0.00449057	0	0.0233527	0	0.26095	0.0713675	0.075372	0.0155641	0	0.0971068	0	0	0
TCGA_TCGA-C8-A138	0.0841088	0	0.00868885	0.229381	0	0	0.0316276	0.0452042	0.0231449	0.0387038	0	0.0248136	0	0.240879	0.0634787	0.0752777	0.0114376	0	0.123254	0	0	0
TCGA_TCGA-AN-A0FS	0.115756	0	0.0366787	0.0553075	0	0.127172	0	0.055527	0	0	0	0.0250655	0	0	0.0369153	0.304769	0.0301949	0	0.201013	0.01031	0	0.00129186
TCGA_TCGA-E2-A15F	0.0930154	0.0278137	0	0.0868554	0	0.0757821	0	0	0.0389955	0.0157247	0	0	0	0.419549	0.0577003	0.0453099	0	0.0177239	0.10595	0	0	0.0155799
TCGA_TCGA-A8-A08G	0.0153401	0	0.00902045	0.122564	0	0.0520284	0.034261	0	0.0229778	0	0	0	0.00716882	0.275545	0.118137	0.200728	0.0104655	0	0.131764	0	0	0
TCGA_TCGA-D8-A1JU	0.0566892	0	0.0063674	0.138392	0	0.0883852	0.030895	0.00682469	0	0	0	0.0021554	0.0235347	0	0.0740531	0.342792	0.0323561	0	0.197555	0	0	0
TCGA_TCGA-E9-A1NI	0.0167172	0	0.00251654	0.00572021	0	0.0796637	0	0.0552932	0.0107075	0.00225902	0	0.0249645	0	0.370888	0.0467918	0.302326	0.0183851	0	0.0579001	0	0	0.00586658
TCGA_TCGA-A2-A4RY	0.219442	0	0.0943337	0.103181	0	0.214077	0.00651686	0.0196901	0.00785588	0	0	0.0013318	0.0282958	0.0613027	0.0467049	0.109106	0	0	0.0881633	0	0	0
TCGA_TCGA-A8-A07R	0.10617	0	0.0907197	0.0320317	0	0.161648	0.0227129	0.0452458	0.0112105	0	0.00629609	0	0	0.159322	0.130884	0.183504	0	0.0143406	0.00296099	0	0	0.0329534
TCGA_TCGA-A2-A04P	0.0871794	0.0370442	0.0609101	0.0854472	0	0.230443	0	0.111894	0.0190797	0.000975567	0	0.0244247	0.00137116	0.0580585	0.168169	0.0625901	0	0.0325523	0.0197951	0	6.61811e-05	0
TCGA_TCGA-EW-A2FR	0.0352798	0	0.00375775	0.0748681	0	0.118764	0.00351533	0.0408458	0.0224852	0.0309879	0	0.00983176	0	0.384124	0.0553956	0.168541	0.0052199	0	0.0458895	0	0	0.000494915
TCGA_TCGA-E9-A1RE	0.0680501	0	0.0084005	0.0906	0	0.192071	0	0.0281068	0.0256781	3.76657e-05	0	0.00986984	0	0.212577	0.0476967	0.116963	0.0094313	0	0.190518	0	0	0
TCGA_TCGA-A2-A0CO	0.114903	0	0.00659907	0.156826	0	0.209465	0.0306651	0.0481921	0.0665312	0	0	0.027027	0	0.0803386	0.125877	0.0900326	0	0.0153584	0.0281849	0	0	0
TCGA_TCGA-E2-A1LG	0.049259	0	0.097731	0.0713568	0	0.0670049	0	0.125224	0	0.0282357	0	0.00365441	0	0.15318	0.205607	0.0921381	0.0636448	0.000522357	0.0411474	0	0.00129493	0
TCGA_TCGA-D8-A1X6	0	0	0.00214933	0.0438086	0	0.0740305	0	0.0532525	0	0.0131415	0	0.0233846	0.0970707	0.0990667	0.0310003	0.511512	0	0	0.0451589	0	0.00642398	0
TCGA_TCGA-B6-A0X1	0.0412859	0	0.00249966	0.246287	0	0.0149136	0.16668	0.0762518	0.00543341	0	0.0046572	0.0313786	0.0408396	0.0810949	0.0966897	0.108463	0	0.0402988	0.0421083	0	0	0.00111796
TCGA_TCGA-A2-A04V	0.0260864	0	0.00449072	0.0446187	0	0.131054	0.0100806	0.00971036	0.0100622	0	0	0.0380547	0.0055685	0.313865	0.0529652	0.110684	0.0380338	0	0.204725	0	0	0
TCGA_TCGA-E9-A1N4	0.0452976	0	0	0.049776	0	0.0867754	0.0281219	0.0139781	0	0.0197262	0	0.00904467	0	0.395116	0.0940767	0.140197	0.00732856	0	0.110561	0	0	0
TCGA_TCGA-GM-A2DI	0.0823901	0	0	0.284674	0	0.1844	0.117684	0	0	0.0389281	0.00498734	0	0.000744485	0.100941	0.065746	0.0856683	0.00731155	0	0.0265248	0	0	0
TCGA_TCGA-E9-A3Q9	0.0523473	0	0.0810294	0.141232	0	0.110194	0	0.0383223	0	0.00451485	0	0.0290136	0.161398	0	0.0496985	0.284377	0	0	0.0416094	0	0.00626427	0
TCGA_TCGA-BH-A0HU	0.0450757	0	0.0110653	0.189715	0	0.101361	0.0199569	0.0663091	0.0371072	0	0	0.0345241	0.000957003	0.176648	0.0916297	0.131807	0.0205422	0.0198557	0.0534467	0	0	0
TCGA_TCGA-EW-A1IY	0.0391926	0	0.0034689	0.118563	0	0.226159	0.0523632	0.0278251	0	0.137989	0	0	0	0	0.135391	0.10318	0.104349	0.00862226	0.0428966	0	0	0
TCGA_TCGA-A2-A0CP	0.0481722	0	0.0920934	0.136616	0	0.180728	0	0.0133819	0	0.00550823	0	0.016251	0	0.081211	0.0891572	0.152738	0.0129272	0	0.171216	0	0	0
TCGA_TCGA-A2-A25C	0.096481	0	0.0172889	0.047166	0	0.308659	0.0116536	0.0285772	0	0.0267433	0.00206956	0	0	0.101095	0.113612	0.159386	0.0468047	0	0.0404647	0	0	0
TCGA_TCGA-A2-A0YC	0.0497925	0	0.00790656	0.0567549	0	0.120955	0	0.0335567	0.0288336	0.000180144	0	0.0140928	0	0.184209	0.063735	0.211141	0.0838757	0	0.130299	0	0	0.0146684
TCGA_TCGA-E9-A2JT	0.207365	0.156133	0.0624748	0.179351	0	0.142374	0.0224539	0.0426794	0.0151964	0.036888	0	0	0	0.0401585	0.0596894	0.0187098	0	0.00351837	0.0130069	0	0	0
TCGA_TCGA-A1-A0SO	0.0856057	0	0.059316	0.126793	0	0.109357	0.0389955	0.0698259	0.00584359	0	0	0.00177313	0.00572903	0.213416	0.119755	0.119912	0.0213784	0.0193977	0.00290132	0	0	0
TCGA_TCGA-A8-A07S	0.00217365	0.00709168	0.00166268	0.044024	0	0.13423	0	0.0695712	0.0500052	0	0.00273827	0.011129	0.0190508	0.319267	0.0509039	0.21914	0.0050796	0	0.0639332	0	0	0
TCGA_TCGA-E9-A1NG	0.0153909	0	0.00128588	0.0198204	0	0.125172	0	0.00306675	0.0174907	0	0	0.0136571	0.0131521	0.178449	0.0376819	0.394087	0.0783942	0	0.0881391	0	0	0.0142126
TCGA_TCGA-E2-A14O	0.0384776	0	0.0101915	0.0605204	0	0.0833137	0	0.0462703	0.0308231	0.0072865	0	0.0159774	0	0.449686	0.10519	0.0665866	0.0243319	0	0.061345	0	0	0
TCGA_TCGA-D8-A1JM	0.0162346	0	0.00399743	0.277014	0	0.152602	0.0867084	0.0767221	0.0325429	0	0	0.0202248	0	0.0606303	0.155861	0.0553145	0	0.0039671	0.0574155	0	0	0.000765015
TCGA_TCGA-AN-A0FD	0.0573876	0	0.0324484	0.120392	0	0.0963902	0.00301747	0.0767533	0.0153138	0.0149773	0	0.0401133	0	0.207753	0.0958878	0.160555	0.00845772	0	0.0655294	0	0	0.00502369
TCGA_TCGA-BH-A0DG	0.102788	0	0.0315439	0.0779189	0	0.13777	0.0329965	0.0367892	0.0179525	0	0.00738825	0	0	0.189643	0.0999678	0.197017	0.0212691	0	0.0469562	0	0	0
TCGA_TCGA-A2-A1G0	0.144277	0	0.13022	0.164732	0	0.158669	0.00915943	0.0203977	0	0	0	0	0.0213178	0.00630046	0.0953968	0.147086	0.0350677	0	0.0673754	0	0	0
TCGA_TCGA-C8-A8HR	0.0200306	0.00112648	0	0.153971	0	0.192103	0.0106575	0.0533295	0.00665343	0.026098	0	0.0207534	0	0	0.188496	0.255291	0.03022	0	0.0412704	0	0	0
TCGA_TCGA-BH-A0B4	0.0408234	0	0.00606316	0.111995	0	0.178696	0	0.019598	0.0323168	0.0265933	0	0.0207819	0	0.123713	0.129556	0.155419	0.0248453	0.00260162	0.126998	0	0	0
TCGA_TCGA-A8-A07E	0.0262712	0	0.00610008	0.129361	0	0.156278	0.022661	0.0059145	0.0179863	0.0758888	0	0	0	0	0.129935	0.167854	0.0596079	0	0.202143	0	0	0
TCGA_TCGA-D8-A1XF	0.0301054	0	0.120838	0.0662649	0	0.0921712	0.0101611	0.0316892	0.0384101	0	0.000676864	0.00632599	0	0.221229	0.0940282	0.204365	0.00144458	0	0.0821842	0	0	0.000106138
TCGA_TCGA-C8-A12Y	0.0407528	0	0.0649234	0.123845	0	0.0376914	0.000854106	0.0510652	0.0653126	0	0	0.0598576	0.0110906	0.0890444	0.15272	0.154515	0	0	0.148036	0	0	0.000291769
TCGA_TCGA-BH-A0H0	0.0507149	0	0.0791941	0.0614813	0	0.16058	0.00935615	0.0518305	0.0250411	0.000318522	0	0.0361469	0.0125346	0.00519366	0.100304	0.195787	0.0195065	0	0.192011	0	0	0
TCGA_TCGA-W8-A86G	0.156025	0	0.120652	0.124842	0	0.0555173	0	0.0306553	0.0178232	0	0	0.00815557	0.0112142	0.00627826	0.0445187	0.218323	0.0194575	0	0.186538	0	0	0
TCGA_TCGA-B6-A1KN	0.143685	0	0.0404043	0.105117	0	0.181742	0.00880023	0.0565839	0	0	0	0	0	0.0403071	0.183956	0.116529	0.00237706	0.0385441	0.0793025	0	0	0.00265118
TCGA_TCGA-AR-A0TU	0.00947003	0	0.00474213	0.160801	0	0	0.143315	0.0718769	0.0036287	0.0406443	0	0.0212667	0	0.131748	0.0939145	0.145644	0.0410113	0.110031	0.0219058	0	0	0
TCGA_TCGA-AO-A03L	0.0805075	0	0.0784266	0.114218	0	0.236596	0.011512	0.0366118	0.0287113	0	0	0.000769879	0.0307881	0.0305973	0.159484	0.093664	0.0163662	0	0.0817474	0	0	0
TCGA_TCGA-BH-A1FR	0.0196401	0.0347542	0	0.133491	0	0.0567269	0.0077588	0.0366416	0.0153325	0.00781044	0	0	0	0.369711	0.132234	0.15205	0.00971798	0	0	0.0241317	0	0
TCGA_TCGA-BH-A0BF	0.0172999	0	0.0444127	0.204405	0	0.103466	0.0359043	0.069038	0.0373657	0.0439214	0	0	0	0.0763059	0.109685	0.159578	0.00192318	0	0.0966953	0	0	0
TCGA_TCGA-AN-A0AM	0.028935	0	0.00346595	0.145651	0	0.118643	0.0560616	0.082081	0.042677	0	0.00295889	0.0226682	0.000898257	0.0969921	0.150896	0.18818	0.0047986	0.0106136	0.0379008	0	0	0.00657945
TCGA_TCGA-A7-A3IY	0.0070284	0	0.00166986	0.0104734	0	0	0	0.0275918	0.030779	0.0345856	0	0.0022791	0	0.469097	0.0589447	0.180487	0.00977688	0	0	0.159675	0.00508104	0.00253073
TCGA_TCGA-AO-A0JG	0.0445077	0	0.0232283	0.272025	0	0.19229	0	0.0182618	0.0110131	0.0392415	0	0.0324781	0.00436927	0.0701161	0.100618	0.117387	0.00543441	0	0.06903	0	0	0
TCGA_TCGA-B6-A0IK	0.132269	0	0.00969458	0.177697	0	0.0880275	0.0111778	0.068823	0.0136845	0.045421	0	0.00536305	0	0.13447	0.134388	0.083702	0.0109124	0	0.0833868	0	0	0.000983202
TCGA_TCGA-LL-A5YP	0	0.0115709	0.0417305	0.109072	0	0.126553	0.0119691	0.0462673	0.0294237	0	0	0.000254185	0.0111505	0.182625	0.108486	0.244198	0.0391219	0	0.0354488	0	0	0.00212844
TCGA_TCGA-A7-A26I	0.0695824	0	0.00653134	0	0	0.154468	0	0.0138433	0.0359276	0	0	0.0209802	0	0.346449	0.00297384	0.292359	0	0	0.0568859	0	0	0
TCGA_TCGA-EW-A1IX	0.075213	0	0.00743268	0.0338455	0	0.143946	0	0.0453087	0.0276492	0	0	0.00467258	0	0.296957	0.0230496	0.156938	0.0214254	0.00876837	0	0.148038	0	0.0067566
TCGA_TCGA-EW-A1PB	0.0197221	0	0.00310182	0.155308	0	0.00708431	0.029884	0.0734029	0	0.0145488	0	0.0356776	0	0.076465	0.309086	0.204669	0.00547899	0	0.0569786	0	0	0.00859284
TCGA_TCGA-BH-A0BP	0.0632224	0	0.0242896	0.0298589	0	0.10803	0	0.0412456	0.0145821	0.00278714	0	0	0	0.385696	0.0915356	0.147122	0.0160347	0	0.0748235	0	0	0.000772338
TCGA_TCGA-C8-A12K	0.0219987	0.0100357	0	0.145022	0	0.0675356	0.0393634	0.0491403	0.0208589	0.0148211	0	0.0725426	0	0.228252	0.164317	0.0730282	0.0201214	0	0.0684453	0	0	0.00451847
TCGA_TCGA-EW-A1P4	0.0607544	0	0.00856721	0.196139	0	0.0442681	0.161898	0.027941	0.0188662	0	0	0.111255	0	0.065169	0.0880291	0.068893	0.0890902	0.00487289	0.0248438	0	0	0.0294136
TCGA_TCGA-D8-A1JH	0.172094	0	0.041447	0.0947828	0	0.144963	0.00900459	0.0148355	0.0113883	0	0	0.0289955	0.0219336	0.0522653	0.0646001	0.179662	0.0690768	0	0.0949511	0	0	0
TCGA_TCGA-BH-A0W7	0.0825814	0	0.0440151	0.158694	0	0.0977996	0.0313078	0.0471788	0.0249705	0.0624609	0	0	0	0.177446	0.0960236	0.114611	0.00333053	0	0.0592857	0	0	0.000294684
TCGA_TCGA-D8-A27G	0.0615764	0	0.00143307	0.180983	0	0.115575	0.00949433	0.0527358	0.0182861	0.0749567	0	0	0	0.147567	0.0901765	0.147466	0.0175414	0	0.0822086	0	0	0
TCGA_TCGA-E9-A1NA	0.0268581	0	0.00390249	0.0477072	0	0.0884788	0	0.028904	0.0299071	0	0	0.01918	0.0555479	0.225254	0.0582921	0.280396	0	0.0478723	0.0471077	0	0	0.0405929
TCGA_TCGA-D8-A1JD	0.0334393	0	0.00958159	0.0503779	0	0.17468	0.0158096	0.041342	0.0394442	0	0	0	0.0281432	0.0284304	0.103886	0.285364	0.0689019	0.00112381	0.103776	0	0	0.0157007
TCGA_TCGA-A2-A0YI	0.037462	0	0.0233334	0.178765	0	0.157057	0.022144	0.026781	0.00512462	0.0295106	0	0	0.0192024	0.150585	0.0899175	0.16521	0.0434844	0	0.0514232	0	0	0
TCGA_TCGA-BH-A0B6	0.0588465	0.0206328	0.0317915	0.262661	0	0.0572257	0.0471542	0.0496997	0.0790841	0	0	0.0265612	0.00314231	0.113047	0.0922895	0.0677253	0.0219024	0	0.0682368	0	0	0
TCGA_TCGA-E9-A22B	0.0435758	0	0.0106227	0.0854195	0	0.153152	0.00508271	0.0631039	0	0.02952	0	0	0	0.140213	0.117985	0.175551	0.0601685	0	0.0682258	0	0	0.0473796
TCGA_TCGA-A2-A0EW	0.066346	0	0	0.176931	0	0.2382	0	0.0143557	0	0	0	0.0439466	0.0201005	0	0.0958034	0.188847	0.0325078	0.0040093	0.117356	0	0	0.00159711
TCGA_TCGA-AR-A1AY	0	0.00281358	0.00617587	0.0214433	0	0.0789701	0	0.0156609	0.000253243	0.000987688	0	0.0225638	0	0.622417	0.0814849	0.12835	0	0	0.0188799	0	0	0
TCGA_TCGA-A8-A09I	0.0452514	0	0.00517102	0.137618	0	0.0657911	0.110755	0.0535956	0	0	0	0.0350714	0.0150683	0.0852528	0.0790108	0.242848	0.0112149	0.0416431	0.0489167	0	0	0.022792
TCGA_TCGA-D8-A1JN	0.0245973	0	0.03308	0.328523	0	0.0423738	0.053595	0	0.00788842	0.0418579	0	0	0	0	0.158289	0.109011	0.045272	0	0.155513	0	0	0
TCGA_TCGA-B6-A0RE	0.0593849	0	0.123708	0.0566121	0	0.0518607	0.0192932	0.0608774	0.0149771	0	0	0.0113159	0	0.325549	0.0841647	0.131853	0.00181506	0.0167861	0.0418036	0	0	0
TCGA_TCGA-EW-A1J5	0.0566506	0	0.00322502	0.12774	0	0.229036	0.0425943	0.0574612	0.0103307	0	0.0064088	0	0	0.061639	0.144911	0.161773	0.00850347	0	0.0897267	0	0	0
TCGA_TCGA-AC-A6IW	0.00739067	0.00654701	0.000411285	0.152086	0	0.0901191	0.0188847	0.116502	0.0152053	0	0	0.0260718	0.0107935	0.0188211	0.140995	0.171483	0.20674	0	0.0099794	0	0.00532748	0.00264172
TCGA_TCGA-A2-A0YE	0.0890906	0	0.113192	0.0498016	0	0.159388	0	0.0560922	0	0	0	0.0287939	0	0.170707	0.13104	0.178811	0.000517322	0	0.022567	0	0	0
TCGA_TCGA-LL-A7SZ	0	0.0296777	0.186681	0.120991	0	0.124377	0.0315945	0.0504722	0.0690111	0	0.0132172	0	0	0.0687655	0.076953	0.175202	0.0280643	0	0.0249932	0	0	0
TCGA_TCGA-AN-A0XN	0.00280511	0	0.00232547	0.027535	0	0.141711	0.00888073	0.0251002	0.0304674	0.00817932	0	0.0047444	0	0.473673	0.0325607	0.217748	0	0	0	0.0217231	0.000300672	0.00224589
TCGA_TCGA-GM-A2DL	0.0253462	0	0.00316937	0.0231816	0	0.0923329	0	0.0538266	0.0157757	0	0	0.0248533	0	0.199816	0.057206	0.359043	0.0571741	0.0132496	0.0707162	0	0	0.00430927
TCGA_TCGA-C8-A12Z	0.04276	0	0.042963	0.0345937	0	0.0552819	0	0.0439547	0.0196633	0	0.00371768	0.003679	0	0.533621	0.0769088	0.10176	0	0	0.0410961	0	0	0
TCGA_TCGA-C8-A134	0.0237667	0.00660354	0	0.0727955	0	0.0690543	0.0508348	0.0546647	0.0172857	0.0223129	0	0	0	0.403247	0.170104	0.0872101	0	0	0.0221202	0	0	0
TCGA_TCGA-BH-A0DK	0.0503807	0	0.0255524	0.175495	0	0.248123	0.0190086	0.0288104	0.0373753	0.026131	0	0	0	0.120474	0.108176	0.113882	0.0154962	0	0.0310959	0	0	0
TCGA_TCGA-Z7-A8R5	0.154567	0	0.0715854	0.22656	0	0.0163507	0.000578456	0.0468995	0.0116612	0	0	0.0427218	0.0267062	0.139321	0.0164875	0.164347	0.0178593	0	0.0643546	0	0	0
TCGA_TCGA-AR-A1AP	0.0406443	0	0.00871181	0.0878217	0	0.147178	0.00528141	0.0086932	0.00566148	0.0119487	0	0	0	0.151765	0.171547	0.247008	0.0115734	0	0.101476	0	0	0.000690819
TCGA_TCGA-A2-A0D2	0.0807447	0	0.00340648	0.16732	0	0.0660546	0.111771	0.0129153	0	0.00843048	0.0125318	0	0	0.240273	0.130634	0.13747	0.00706297	0	0.0213845	0	0	0
TCGA_TCGA-A1-A0SE	0.0702055	0	0.0700714	0.148358	0	0.278189	0	0	0.00943441	0	0	0.0186799	0.013675	0.00863651	0.0971876	0.104078	0.0325417	0	0.148944	0	0	0
TCGA_TCGA-GM-A3NY	0.184846	0	0.21625	0.0783156	0	0.0926579	0.017	0.113861	0	0.01416	0	0.0107247	0	0.00442004	0.130509	0.0917197	0.0107467	0	0.033179	0	0	0.00160993
TCGA_TCGA-AN-A0FL	0.0464779	0	0.0119709	0.0466696	0	0.0590138	0	0.0440209	0	0.00441881	0	0.0286865	0	0.44898	0.07016	0.204644	0	0.0126898	0.0222679	0	0	0
TCGA_TCGA-BH-A1F2	0.00346267	0.00324445	0.00238864	0	0	0.165419	0	0.0206452	0	0.065451	0	0.0287819	0	0.402648	0.0110056	0.192115	0	0	0.0914033	0	0	0.0134348
TCGA_TCGA-BH-A0AZ	0.15723	0	0.0624123	0.0875349	0	0.123601	0	0.012455	0.00405309	0.0148643	0	0.00305499	0	0.244987	0.0690265	0.141078	0.0142941	0	0.0654089	0	0	0
TCGA_TCGA-AO-A0JM	0.0649555	0	0.00919141	0.0400303	0	0.0175302	0.0323776	0.0740083	0.0390995	0.0339157	0	0	0	0.413414	0.0814533	0.1396	0.00218026	0	0.0437702	0	0.00847414	0
TCGA_TCGA-E2-A1LE	0.0160118	0	0.00107893	0.21359	0	0.172016	0.00770987	0.0510417	0.0306447	0.0351135	0	0.00955152	0	0.178911	0.122155	0.12154	0.00586083	0	0.0347763	0	0	0
TCGA_TCGA-EW-A6S9	0.0996081	0	0.0915526	0.0395294	0	0.0675125	0	0.0365956	0.0260163	0.00240642	0	0.0102699	0.00195944	0.328347	0.0745439	0.102684	0	0	0.113553	0	0.00542207	0
TCGA_TCGA-E9-A5UO	0	0.0338013	0.0121789	0	0	0.0472133	0	0.0055925	0.0491685	0.0205443	0.0744834	0	0.0132744	0.357141	0.00666052	0.19206	0	0.0173262	0.170557	0	0	0
TCGA_TCGA-BH-A0DZ	0.0440901	0	0.0192669	0.163182	0	0.113509	0.0133668	0.0329259	0.0153919	0	0	0.00349662	0	0.222093	0.0995488	0.260008	0.0040736	0	0.000142447	0.00263006	0.00627477	0
TCGA_TCGA-OL-A5D6	0.0404119	0	0.0191357	0.053115	0	0.214258	0	0.030273	0.00554823	0	0	0.00849593	0.0167494	0.0346189	0.123896	0.316056	0.0186126	0	0.118829	0	0	0
TCGA_TCGA-AO-A0J8	0.0582374	0	0.000733002	0.0995521	0	0.087215	0.0172688	0.0436171	0.0454428	0.00896471	0	0	0	0.374551	0.0775322	0.0433555	0.00920884	0	0.134321	0	0	0
TCGA_TCGA-E2-A150	0.00260204	0.0108177	0.000506157	0.0173702	0	0.148179	0.0024605	0.101006	0.0513312	0.00341822	0.0152348	0	0	0.346865	0.174244	0.0841404	0.0169701	0	0.0248561	0	0	0
TCGA_TCGA-B6-A401	0.0958227	0	0	0.114471	0	0.0500665	0	0.0902948	0.0469686	0	0	0.0306576	0	0.36094	0.0536972	0.072581	0	0	0.0845005	0	0	0
TCGA_TCGA-BH-A0BO	0.100773	0	0.0668866	0.0162954	0	0.223367	0.0267849	0	0	0	0.0187727	0	0.0520072	0	0.0195687	0.131873	0.00394126	0.0250878	0.124885	0	0	0.189756
TCGA_TCGA-PE-A5DD	0.0700592	0	0.019273	0.240926	0	0.260977	0.00527294	0.0165638	0.0170162	0	0	0.0050093	0.00791624	0.0764263	0.112391	0.0409025	0.00776267	0	0.119504	0	0	0
TCGA_TCGA-B6-A0I2	0.0113909	0	0.0811818	0.286235	0	0	0.0831302	0.0515758	0.037747	0.00480394	0	0.0851972	0	0.131699	0.158502	0.0514117	0.00360496	0	0.0135197	0	0	0
TCGA_TCGA-EW-A1OV	0.0782966	0.0205073	0.0261082	0.245719	0	0.0688696	0.0606517	0.0444765	0.0378025	0.0891529	0	0	0	0.117096	0.0777641	0.0939628	0	0	0.0395932	0	0	0
TCGA_TCGA-B6-A0IQ	0.0615569	0	0.101258	0.116329	0	0.100456	0.00310599	0.141797	0.0503952	0	0	0.00570305	0	0.146152	0.127978	0.0502286	0.0840957	0	0.0109457	0	0	0
TCGA_TCGA-GI-A2C8	0.0190943	0	0.00486531	0.0603409	0	0.125478	0	0.00814132	0.0222773	0	0.0329178	0	0	0.319104	0.0457676	0.290513	0	0	0.0558109	0.0133671	0	0.00232257
TCGA_TCGA-BH-A0B0	0.0573973	0	0.00068756	0.110193	0	0.144429	0	0.0323721	0.0434698	0.0348252	0	0.0271068	0	0.182916	0.102629	0.0989584	0.0206831	0	0.143044	0	0	0.00128812
TCGA_TCGA-E2-A14Z	0.0404061	0	0.000728634	0.160406	0	0.171166	0.0202513	0.0720485	0.0328378	0	0	0.0257871	0.025322	0.0625516	0.0991721	0.159421	0.0184484	0	0.111454	0	0	0
TCGA_TCGA-E9-A1RD	0.0362053	0	0.0133977	0.0515814	0	0.168976	0	0.0264982	0	0.0124335	0	0.00867779	0.0959247	0	0.0754077	0.288338	0.0985119	0	0.120546	0	0	0.00350119
TCGA_TCGA-A2-A04W	0.0746322	0	0.0333907	0.0659369	0	0.0843224	0.0162354	0.0282146	0.0190515	0	0.0140163	0	0	0.433307	0.0527395	0.13009	0	0	0.0480642	0	0	0
TCGA_TCGA-A2-A0EY	0.130923	0	0.0402623	0.101962	0	0.219135	0	0.0429495	0.0189424	0	0	0.0309377	0.0242186	0.0611889	0.0929229	0.138236	0.0225509	0	0.0757711	0	0	0
TCGA_TCGA-E9-A5UP	0	0.0107646	0.00664752	0.0373686	0	0	0	0.0695285	0.0207388	0	0.00397793	0.0318711	0	0.605941	0	0.0658375	0	0.134086	0.0132386	0	0	0
TCGA_TCGA-A8-A09Z	0.0215099	0	0.00734853	0.240666	0	0.109496	0.0496817	0.0753186	0.0686687	0	0.0103648	0.0150783	0	0.0371548	0.0750711	0.158103	0.0578986	0.0283733	0.0452669	0	0	0
TCGA_TCGA-D8-A141	0.0712623	0	0	0.13873	0	0.19858	0.0331644	0.0566472	0.0401776	0.0691173	0	0.0024851	0	0.149336	0.117543	0.0637244	0.0163203	0	0.0429136	0	0	0
TCGA_TCGA-E9-A6HE	0.022972	0	0.0354254	0.161851	0	0.0962864	0	0.0720318	0.0300159	0	0	0.0479909	0.00520631	0.145976	0.0704299	0.186562	0	0.0199718	0.0832355	0	0	0.0220446
TCGA_TCGA-BH-A18V	0.0444502	0	0.00611065	0.154897	0	0.0890216	0.0409484	0.0621915	0.0673778	0	0	0.0269613	0.00125203	0.223421	0.148829	0.108171	0	0	0.0263686	0	0	0
TCGA_TCGA-GM-A2DC	0.0625873	0	0.0333947	0.175976	0	0.101633	0	0.066844	0.0366461	0	0	0.039785	0.0115861	0	0.167021	0.183896	0.0074918	0	0.113138	0	0	0
TCGA_TCGA-AO-A1KR	0.0361624	0	0.0250566	0.3466	0	0	0.109922	0.111755	0.0606133	0	0.00170203	0.0172112	0.000934685	0.0276853	0.130471	0.0636508	0.00767558	0.0228164	0.0377432	0	0	0
TCGA_TCGA-A2-A4S1	0.00402891	0.00742256	0	0.0668884	0	0.052574	0.00495194	0	0.00754695	0.000385482	0.00175605	0.00278493	0.0026311	0.225382	0.0433079	0.53984	0.00523961	0	0.0310834	0	0	0.00417602
TCGA_TCGA-A2-A0CL	0.0908039	0	0.0110788	0.234213	0	0.235087	0.0810403	0	0.0244101	0	0.00159566	0	0.0127756	0.0651326	0.162228	0.041365	0.00164441	0.00710878	0.0306522	0	0	0.000864374
TCGA_TCGA-BH-A0WA	0.0317065	0	0.00479793	0.0164574	0	0.130751	0.0378095	0.0472395	0.016287	0.00901869	0.00916825	0	0	0.350392	0.175095	0.133793	0.00540411	0	0.032081	0	0	0
TCGA_TCGA-B6-A0WX	0.123642	0	0.0373803	0.175365	0	0.167421	0	0.04391	0.0325047	0.00997001	0	0.0285108	0.00279917	0.0970507	0.141484	0.0747406	0.00433541	0	0.0608873	0	0	0
TCGA_TCGA-AR-A24L	0.105632	0	0.052673	0.0612656	0	0.0962228	0	0.0247253	0.0174247	0	0	0.00319661	0	0.265483	0.0549919	0.220465	0	0	0.0962029	0	0	0.00171779
TCGA_TCGA-C8-A1HJ	0.0956798	0	0.0221375	0.130691	0	0.133393	0.0953663	0.0457816	0	0.0174714	0.0465587	0	0	0.106895	0.176871	0.0759597	0	0.0357032	0.0174921	0	0	0
TCGA_TCGA-E2-A1IN	0.00424086	0.0119051	0	0.0383589	0	0.146329	0	0	0.010584	0	0	0.0233808	0.00882983	0.0521286	0.0467702	0.353261	0.000301452	0	0.30391	0	0	0
TCGA_TCGA-AO-A0JD	0.0641607	0	0.00357755	0.116504	0	0.129353	0.0500139	0.0728519	0.0116651	0	0	0	0.0160835	0.103862	0.132654	0.142	0.0922636	0	0.065011	0	0	0
TCGA_TCGA-A8-A08Z	0.0151405	0	0.00567596	0.0167582	0	0.134166	0	0.0134711	0.00925646	0.00311649	0	0	0.0316656	0.415696	0.0424667	0.23999	0.00715161	0	0.064983	0	0	0.000462717
TCGA_TCGA-D8-A1JB	0.0783391	0	0.0458321	0.28166	0	0.0349791	0.0241572	0.0933336	0.017745	0.11414	0	0	0	0.0336578	0.0921462	0.119238	0.0329385	0	0.0315587	0	0	0.000273723
TCGA_TCGA-AN-A0FW	0.0625769	0	0.00466098	0.159166	0	0.147214	0.0395987	0.0324264	0.0236509	0.0452556	0	0.0154373	0.00568477	0.0101016	0.0794503	0.196023	0.0897103	0	0.0874041	0	0	0.00163973
TCGA_TCGA-E2-A15L	0.0499464	0	0.0920369	0.0085995	0	0.0843031	0	0.0351999	0.00772911	0	0	0.0111428	0	0.317014	0.046133	0.241369	0	0	0.0945251	0	0.0108252	0.00117656
TCGA_TCGA-A8-A07G	0.0639078	0	0.00321934	0.0998508	0	0.144715	0.021568	0.0299763	0.0256115	0	0.0129632	0	0	0.230763	0.115904	0.169354	0.0204022	0	0.061687	0	0	7.73204e-05
TCGA_TCGA-E2-A14X	0.0842829	0	0.144705	0.149353	0	0.150283	0.0250886	0.122083	0	0.0566036	0	0	0	0.080036	0.0852968	0.0871935	0.0146979	0	0.000376123	0	0	0
TCGA_TCGA-LL-A441	0.347858	0.0151283	0.0529373	0.0905805	0	0.0720935	0.0305941	0.0528122	0.0327573	0	0	0.0203255	0	0.135034	0.0781857	0.0509222	0	0	0.0207711	0	0	0
TCGA_TCGA-A8-A08P	0	0	0.00898044	0.063539	0	0.142116	0.0584067	0.0515246	0.0084828	0.0217518	0	0.02556	0	0.18556	0.151902	0.167866	0.0111176	0	0.094782	0	0	0.00841068
TCGA_TCGA-E9-A5FL	0.00191333	0.0118923	0	0.023913	0	0.124739	0.00244578	0.0168143	0.0337247	0	0	0.0236818	0.00390227	0.113098	0.0685762	0.410723	0.100026	0.0065124	0.0553173	0	0	0.00272115
TCGA_TCGA-E9-A22E	0.041788	0	0.0069689	0.16859	0	0.138526	0.0150644	0.0121059	0.0536904	0.015252	0	0	0	0.251784	0.0999932	0.134914	0	0	0.0613229	0	0	0
TCGA_TCGA-D8-A4Z1	0.0882015	0	0.0435364	0.154867	0	0.216991	0	0.0318715	0.00575654	0	0.0224429	0.0224928	0.0136645	0	0.092832	0.115483	0.0320015	0	0.15986	0	0	0
TCGA_TCGA-EW-A1OW	0.0709994	0	0.0321906	0.0521871	0	0.0931725	0.0168609	0.0704832	0.0200294	0	0	0.0106045	0	0.388625	0.084467	0.116095	0.0186137	0	0.025672	0	0	0
TCGA_TCGA-C8-A1HN	0.0230551	0	0.00909424	0.0593492	0	0.105911	0.00215218	0.037648	0.00311683	0	0	0	0	0.321598	0.0721192	0.316077	0	0	0.0340097	0	0.00718523	0.00868426
TCGA_TCGA-C8-A275	0.0519762	0	0.0666118	0.130116	0	0.0533714	0.117619	0.02279	0.0295278	0.0273524	0.0132662	0	0	0.176817	0.10948	0.116642	0.0437064	0.00642966	0.0332175	0	0	0.00107627
TCGA_TCGA-A8-A08A	0	0.00123091	0.00166961	0.0358963	0	0.146398	0	0.087148	0.0106511	0	0	0.00583408	0	0.311985	0.0961446	0.252487	0.0114256	0	0.03283	0	0	0.00629871
TCGA_TCGA-A2-A0CR	0.0993694	0	0.107102	0.254426	0	0.0802354	0.0118441	0.068059	0.0613008	0.026041	0	0.0349675	0	0.0738379	0.0703518	0.0510717	0.0127857	0	0.0451123	0	0	0.00349549
TCGA_TCGA-AR-A24Z	0.0374273	0	0.00877645	0.0289874	0	0.109354	0.00342731	0.0412564	0.018598	0.00428363	0	0	0	0.370407	0.0391912	0.313935	0	0	0.0230194	0	0	0.00133726
TCGA_TCGA-BH-A0B5	0.0512479	0	0.00713831	0.0983902	0	0.167388	0.00806606	0.0128081	0.0177383	0.0156956	0	0.0181925	0	0.250737	0.106973	0.125185	0.0113857	0	0.109055	0	0	0
TCGA_TCGA-A7-A6VY	0	0.00792153	0.131563	0.0579915	0	0.0493668	0.0911838	0.0661941	0.023411	0	0.0155647	0.00833997	0	0.262452	0.105101	0.15363	0.010179	0	0.0171019	0	0	0
TCGA_TCGA-D8-A13Z	0.0808931	0	0.00522436	0.0577679	0	0.0535459	0.0367946	0.049827	0.0220987	0	0	0.00261666	0	0.299389	0.0707058	0.221233	0	0.0467211	0.0458577	0	0	0.00732493
TCGA_TCGA-E9-A1R4	0.0126163	0.00528496	0.00152868	0.120897	0	0.163636	0.0209756	0.0360052	0.0509736	0	0	0.0184909	0.025808	0.0922427	0.102219	0.230156	0.0312353	0	0.0824971	0	0.000100806	0.00533273
TCGA_TCGA-A8-A07C	0.0463299	0	0.0323368	0.118569	0	0.145245	0.0973731	0.0367937	0.0158179	0.0256317	0.0267893	0	0	0.143144	0.0597341	0.213939	0	0.0215394	0.0154742	0	0	0.00128345
TCGA_TCGA-D8-A27N	0.105989	0	0.0796691	0.0675383	0	0.0913562	0.00638941	0.00978992	0.0174494	0.00809545	0	0.0101447	0	0.303717	0.0402808	0.19885	0	0	0.05698	0	0	0.00375083
TCGA_TCGA-A7-A4SD	0.0358547	0	0.069197	0.150126	0	0.0957119	0.0362466	0.0507244	0.0664362	0	0.0228406	0	0	0.19341	0.135985	0.0558265	0	0.0542634	0.0298551	0	0	0.00352266
TCGA_TCGA-A7-A4SC	0.127277	0	0.0084887	0.219617	0	0.12847	0	0	0	0	0	0.00790368	0.0260109	0	0.112605	0.183214	0.0372133	0	0.149201	0	0	0
TCGA_TCGA-GM-A3NW	0.0483942	0	0.00156009	0.20472	0	0.118205	0	7.05685e-05	0.00692038	0	0	0.0105777	0.0123856	0.0498824	0.135024	0.0799973	0.0519543	0	0.279671	0	0	0.000637102
TCGA_TCGA-A2-A0CW	0.0257449	0	0.0011126	0.196071	0	0.146188	0.0415377	0.0270242	0.011	0	0	0	0.010204	0.118503	0.173966	0.15949	0.0117197	0	0.0774381	0	0	0
TCGA_TCGA-E9-A248	0.0357119	0.00912257	0.139499	0.19494	0	0.148217	0.0847452	0.0123766	0.0017746	0.0724476	0	0	0	0.109033	0.0737816	0.0947106	0.0105207	0	0.0131205	0	0	0
TCGA_TCGA-LL-A50Y	0.034769	0.0661008	0.00590994	0.130568	0	0.05385	0	0.0122068	0.0833269	0	0	0.0468357	0.00719752	0.117783	0.0582253	0.261842	0.0346629	0	0.0820497	0	0	0.00467207
TCGA_TCGA-BH-A1EW	0.0679524	0	0.0117082	0.110709	0	0.269047	0.0998779	0	0	0.00528995	0.0197544	0	0.0295866	0.0138519	0.120544	0.0984559	0.0205884	0.0024753	0.122933	0	0	0.0072261
TCGA_TCGA-E9-A22H	0.0510157	0	0.00147291	0.150133	0	0.128193	0.0393134	0.000573696	0	0.0698233	0	0	0	0.0241706	0.134674	0.200665	0.0343368	0	0.13549	0	0.0301392	0
TCGA_TCGA-E9-A3X8	0	0	0.189529	0.379595	0	0	0.004411	0.0377745	0.0771914	0	0	0.0358691	0.00976885	0.0306525	0.0847839	0.0742552	0.0102767	0	0.0658926	0	0	0
TCGA_TCGA-A2-A25D	0.0736678	0	0	0.198038	0	0.172938	0.0899023	0.050877	0.0120783	0.017773	0	0	0.0110322	0	0.126903	0.146637	0.00443993	0.0259643	0.0697487	0	0	0
TCGA_TCGA-BH-A0C1	0.051045	0	0.0130926	0.219685	0	0.334486	0.0120041	0.0290801	0	0.0185933	0	0	0	0.00432143	0.093107	0.109029	0.0576642	0.012002	0.0458902	0	0	0
TCGA_TCGA-AR-A252	0.0362796	0	0.055141	0.12369	0	0.297411	0.0570392	0	0	0.139827	0	0	0	0.0192953	0.0723213	0.140373	0.0234558	0	0.0351671	0	0	0
TCGA_TCGA-A2-A25A	0.150818	0	0.0360092	0.122646	0	0.198879	0	0.0242402	0	0.0407633	0	0.000728907	0	0	0.129836	0.143607	0.0679676	0	0.0845057	0	0	0
TCGA_TCGA-A7-A56D	0	0.013477	0.0491293	0.0656295	0	0.0108538	0.00239867	0.0312414	0.030471	0	0	0.0497316	0.0216424	0.348145	0.0214487	0.205015	0	0.0599168	0.0908998	0	0	0
TCGA_TCGA-B6-A3ZX	0.1997	0.0538099	0.0607572	0.155622	0	0.0838012	0.0236167	0.122535	0.0620265	0.0603843	0	0.00244344	0	0.0769315	0.0423495	0.0398495	0	0	0.0161733	0	0	0
TCGA_TCGA-A7-A4SF	0.0973949	0	0.0808621	0.0903221	0	0.123995	0.035612	0.0300228	0.0491199	0.0102989	0	0.00390469	0	0.167801	0.107246	0.111731	0	0	0.0916899	0	0	0
TCGA_TCGA-EW-A1PD	0.0516558	0	0.0102822	0.0404003	0	0.114265	0	0.0183451	0.0162155	0	0	0.00507494	0	0.466528	0.069149	0.126749	0.0280747	0	0.0532602	0	0	0
TCGA_TCGA-EW-A1J3	0.0578643	0	0.0204287	0.0242905	0	0.209044	0	0.0903593	0	0.0315047	0	0.0431009	0.0288882	0.0467304	0.119578	0.173984	0.0237088	0.00844464	0	0.0900079	0.00850926	0.023556
TCGA_TCGA-D8-A1XM	0.0464265	0	0	0.114451	0	0.136916	0.0320529	0.0242743	0.0101351	0.0326417	0	0	0	0.113671	0.0740922	0.208045	0.069252	0	0.1335	0	0	0.00454258
TCGA_TCGA-BH-A18F	0.0778012	0	0.00080505	0.145822	0	0.15987	0.0131354	0.0418648	0.0354871	0.0494412	0	0.025377	0	0.164579	0.106621	0.0901004	0.00650001	0	0.0825951	0	0	0
TCGA_TCGA-AR-A24O	0.114819	0	0.0346494	0.120106	0	0.225915	0.0152383	0.0229102	0	0.0414804	0	0	0.0112686	0.0421991	0.115602	0.151416	0.0400568	0	0.064245	0	0	9.34342e-05
TCGA_TCGA-A2-A0EO	0.0662821	0	0.05059	0.105029	0	0.195715	0	0.0152616	0.0238882	0	0	0.0115684	0	0.166035	0.0998821	0.123532	0.0154642	0	0.125267	0	0	0.00148594
TCGA_TCGA-A2-A0T7	0.0836367	0	0.0102131	0.113007	0	0.137498	0.00720052	0.0129491	0.0155091	0	0	0	0	0.204249	0.0866747	0.219777	0.0204955	0.021691	0.0671004	0	0	0
TCGA_TCGA-AO-A0JB	0.0581639	0	0	0.161262	0	0.237368	0	0.0554092	0.0514077	0	0	0.0234366	0.0160477	0.0827899	0.0793624	0.189669	0.00407439	0.00677748	0.0342321	0	0	0
TCGA_TCGA-GM-A2DK	0.0558512	0	0.00818883	0.0988129	0	0.0811028	0.00033037	0.0168817	0.000682509	0.0416004	0	0.00101114	0	0.369283	0.0427108	0.225412	0.0020945	0	0.0550015	0	0.00103615	0
TCGA_TCGA-A8-A0A7	0.0772705	0	0.161569	0.218392	0	0.066255	0.0299624	0.0146501	0.0225485	0.074248	0	0.0153602	0	0.0898718	0.0762003	0.0956812	0.00751802	0	0.0457062	0	0	0.00476705
TCGA_TCGA-C8-A26X	0.00715497	0.00328347	0.124142	0.115515	0	0.0529669	0.0660618	0.030162	0.0102309	0.0109703	0.0360107	0	0	0.244611	0.105656	0.153776	0.0082846	0	0.0311748	0	0	0
TCGA_TCGA-E9-A1RG	0.0279675	0	0.0184243	0.0857665	0	0.059498	0	0	0.0711677	0.0433372	0	0.0813369	0	0.1439	0.134247	0.188639	0.0550367	0	0.0906789	0	0	0
TCGA_TCGA-BH-A1F0	0.0447481	0.0135618	0.0197491	0.0935549	0	0.152433	0.0556224	0.0493795	0	0.00170401	0.0169295	0	0.00664429	0.133536	0.161497	0.204681	0.0195566	0	0.0264033	0	0	0
TCGA_TCGA-OL-A5RW	0	0.0646916	0.0132317	0.0216454	0	0.165542	0	0.0938271	0.0115421	0	0	0.00311927	0	0.24869	0.123882	0.182662	0	0.0674587	0.00370808	0	0	0
TCGA_TCGA-EW-A6SD	0.0434434	0	0.0669634	0.132275	0	0.0751032	0.059511	0.0543264	0.0339452	0	0	0.0229155	0	0.1568	0.127801	0.129187	0.0261938	0	0.0698734	0	0	0.00166243
TCGA_TCGA-D8-A3Z5	0	0	0.241212	0.175945	0	0.111115	0	0.0642185	0.0151411	0	0.013155	0.0336103	0.0131913	0	0.0962423	0.15515	0.0159647	0	0	0.0650551	0	0
TCGA_TCGA-AN-A0FT	0	0.0248831	0.00953476	0.132811	0	0.106283	0.00267577	0.0182788	0	0	0	0.0357777	0.0158337	0.19343	0.147568	0.199953	0.0302705	0	0.0827007	0	0	0
TCGA_TCGA-B6-A402	0.0312188	0	0.0197079	0.0567543	0	0.0328493	0	0.019172	0.0222782	0	0.0118628	0	0	0.605442	0.0812583	0.111116	0	0	0	0.00833987	0	0
TCGA_TCGA-E9-A3HO	0.0149475	0.00719801	0.00394563	0.182072	0	0.0680433	0	0.0652084	0.0890408	0	0	0.105891	0	0.118734	0.12032	0.10422	0.0368103	0	0.08357	0	0	0
TCGA_TCGA-B6-A0I9	0.0617451	0	0.0484243	0.0843436	0	0.141111	0.0168065	0.0457823	0.0172878	0	0.00126427	3.60506e-06	0.000284367	0.248816	0.14603	0.143255	0.00382608	0	0.0410195	0	0	0
TCGA_TCGA-A8-A09W	0.110709	0	0.00131224	0.134777	0	0.127256	0.0123666	0	0.00627568	0.0206907	0	0	0.00284708	0.0215555	0.0586352	0.27242	0.0232406	0	0.206237	0	0	0.00167813
TCGA_TCGA-A2-A0D3	0.145196	0	0.00269504	0.244952	0	0.0801067	0.0126836	0.075425	0.0170837	0	0	0.00782392	0.0163617	0.0489052	0.147926	0.10114	0.0416601	0	0.0499237	0	0.00811753	0
TCGA_TCGA-D8-A1Y3	0.00303147	0.0160745	0.00406758	0.146504	0	0	0.0446242	0.0865399	0.0118204	0.0196654	0	0	0.00627625	0.0766946	0.0730553	0.385641	0.00665026	0.00489379	0.0998396	0	0	0.0146216
TCGA_TCGA-D8-A1XA	0.0193982	0	0.0013496	0.0305245	0	0.124123	0	0.019318	0.0185947	0	0	0.0149661	0	0.376655	0.0647799	0.173894	0	0	0.14057	0	0	0.015827
TCGA_TCGA-B6-A0IO	0.0437143	0	0.00418006	0.136378	0	0.189238	0.0588879	0.0231928	0.0137587	0.00936391	0	0	0	0.179766	0.156589	0.0911168	0.0370749	0	0.0567396	0	0	0
TCGA_TCGA-AC-A3YI	0.0642593	0	0.027609	0.063758	0	0.0455407	0.000954028	0.00984873	0.0134102	0	0	0.00970204	0.00472194	0.501667	0.0400815	0.0901296	0	0.0203266	0.0869257	0.0210654	0	0
TCGA_TCGA-AC-A3QP	0.061812	0	0.0833418	0.176736	0	0	0	0.0345926	0.00193699	0.0146389	0	0.057853	0.0630527	0	0.0947968	0.215625	0.0373518	0	0.157759	0	0	0.000504666
TCGA_TCGA-B6-A1KI	0.0850971	0	0.0173623	0.0869692	0	0.110228	0	0.0211179	0	0	0	0.0155194	0	0.272952	0.101111	0.149177	0	0	0.134847	0	0	0.00562064
TCGA_TCGA-GM-A5PX	0.128541	0	0.050246	0.0912921	0	0.195219	0	0.0267213	0	0.0418526	0	0.0323572	0	0.090242	0.0486753	0.128587	0.0314674	0	0.134799	0	0	0
TCGA_TCGA-BH-A0AW	0.0204317	0	0.0358082	0.144539	0	0.112508	0.0619999	0.0402374	0.0648941	0.0676376	0	0.0395497	0	0.115182	0.0634961	0.120273	0.0183726	0.00901677	0.0860544	0	0	0
TCGA_TCGA-AC-A3EH	0.00676018	0	0.00581942	0.0948887	0	0.064616	0	0.00955243	0.0185942	0.0155063	0	0.00686239	0	0.431689	0.0679086	0.176623	0.000131999	0	0.101047	0	0	0
TCGA_TCGA-AN-A049	0.0693286	0	0.00499378	0.0678891	0	0.190351	0	0.0327469	0.0180008	0	0	0	0	0.233406	0.128999	0.156815	0.0265308	0	0.0650365	0	0	0.00590166
TCGA_TCGA-B6-A0IA	0.0133681	0.00277857	0	0	0	0.0497103	0	0.105824	0.0138457	0.0992918	0.0342695	0	0	0.523601	0	0.040157	0	0.0950795	0	0.0194878	0.00258671	0
TCGA_TCGA-A7-A3IZ	0.0421108	0	0.00945835	0.0442391	0	0.0996845	0	0.0060819	0.000848518	0	0	0.00024905	0	0.18574	0.0236599	0.242802	0	0	0.337153	0	0	0.00797308
TCGA_TCGA-D8-A1JJ	0.0156891	0	0.00277696	0.0479908	0	0.0991047	0.00352031	0.0293971	0.0158258	0	0.00174834	0	0	0.409569	0.0483952	0.233137	0.0524934	0	0.0244007	0.0157889	0	0.000162472
TCGA_TCGA-B6-A0IM	0.00664323	0.00274446	0	0.0494854	0	0	0	0	0.0177576	0.00896015	0.0344344	0	0	0.474315	0.0754255	0.257666	0	0	0.0725684	0	0	0
TCGA_TCGA-AR-A256	0.000526829	0.00330434	0	0.0324662	0	0.164229	0	0.0709055	0.000944718	0	0.0104276	0	0	0.339074	0.0592517	0.121743	0.0875259	0.0930418	0	0.0164868	0	7.24832e-05
TCGA_TCGA-E2-A3DX	0.0668932	0	0.0198094	0.377388	0	0.168942	0.0254326	0	0	0.0462369	0	0	0	0.0428606	0.0605869	0.1204	0.0159293	0	0.0555203	0	0	0
TCGA_TCGA-A8-A0A2	0.0250386	0	0.10938	0.16419	0	0.182945	0	0.0666875	0.00396731	0.0113092	0	0.00696804	0.0792834	0	0.0780994	0.196698	0.00354182	0	0.0718915	0	0	0
TCGA_TCGA-E2-A1IJ	0.0971774	0	0.0572283	0.131606	0	0.163499	0.000547222	0.0795974	0.0189834	0.0104658	0	0.0179717	0	0.0535935	0.0968765	0.109961	0.0514836	0	0.109598	0	0	0.00141015
TCGA_TCGA-AN-A0FJ	0.0470557	0	0.00400513	0.091176	0	0.157881	0.00609769	0.0545881	0.0104712	0	0.0195783	0	0	0.346084	0.109736	0.0738131	0.0572073	0	0.0223068	0	0	0
TCGA_TCGA-E2-A14V	0.0438814	0	0.0117789	0.0601259	0	0.180607	0	0.0724165	0.00208439	0	0	0.0172271	0	0.156863	0.123939	0.10013	0.0160973	0.0023563	0.212494	0	0	0
TCGA_TCGA-E2-A10C	0.0714283	0	0.0348264	0.202898	0	0.0588885	0.0151304	0.0277027	0.0906903	0.0659468	0	0.00106438	0	0.194905	0.0656765	0.114018	0	0	0.0568244	0	0	0
TCGA_TCGA-BH-A0DS	0.0598929	0	0.0366912	0.141594	0	0.0727298	0.0167959	0.021401	0.0333416	0.00152828	0	0	0	0.3421	0.0910154	0.130958	0.0298938	0	0.0220578	0	0	0
TCGA_TCGA-C8-A8HP	0.0243118	0.00452008	0.044445	0.141285	0	0.10729	0.0399346	0.06132	0.0262486	0.0137937	0	0.0480901	0	0.171698	0.101081	0.148234	0.00972035	0	0.0580277	0	0	0
TCGA_TCGA-BH-A0DH	0.165243	0	0.252337	0.125071	0	0	0.00740009	0	0.0385106	0	0	0	0	0.181336	0.0523675	0.125376	0	0	0.0523581	0	0	0
TCGA_TCGA-D8-A1JC	0.00620624	0.0039957	0.00771958	0.0461655	0	0.149155	0.00110881	0.0307136	0.0319127	0.0541645	0	0	0	0.321243	0.12311	0.153971	0.0028837	0	0.0676508	0	0	0
TCGA_TCGA-BH-A1EU	0.107922	0	0	0.0619771	0	0.24743	0.00653659	0.0263972	0	0.0786626	0	0	0	0.134869	0.0609779	0.203817	0.00747157	0.00683811	0.0571	0	0	0
TCGA_TCGA-A1-A0SD	0.0590168	0	0.034261	0.0265578	0	0.212653	0	0.0392851	0.0262738	0.012382	0	0	0	0.131608	0.16152	0.157265	0.0305321	0.00900829	0.0996368	0	0	0
TCGA_TCGA-GM-A2DF	0.0598546	0	0.190035	0.132381	0	0.0460761	0.00576358	0.0462963	0.0249614	0	0	0.0385404	0	0.243342	0.0823973	0.125048	0	0	0	0	0.00530432	0
TCGA_TCGA-A2-A1G1	0.0709423	0	0.000527908	0.123596	0	0.141999	0.0968096	0.0640589	0.0177751	0	0.00784975	0	0	0.082258	0.138126	0.186543	0.015469	0.029404	0.00976005	0	0	0.0148816
TCGA_TCGA-B6-A409	0.0381104	0	0.0253066	0.0910595	0	0.240687	0.0136175	0.0262896	0.0705296	0	0	0.0108393	0.00573013	0.14818	0.0945346	0.149665	0.0227538	0.00573146	0.0500961	0	0	0.00686903
TCGA_TCGA-A2-A0EN	0.0895283	0	0	0.181137	0	0.226077	0.0212436	0.0448747	0.0195665	0.0152785	0	0	0.00389886	0.0509165	0.103127	0.0993364	0.0341878	0	0.107873	0	0	0.00295494
TCGA_TCGA-D8-A1Y1	0	0	0.0010997	0.0247826	0	0.18829	0	0.00527675	0	0	0	0	0.102818	0.192808	0.0601235	0.377507	0	0	0.0407096	0	0	0.00658493
TCGA_TCGA-D8-A1XW	0.0514011	0	0.0054945	0.00430887	0	0.143221	0.0148255	0.0217339	0.0227752	0	0.0158351	0	0	0.255771	0.0947228	0.335443	0.000415252	0	0.0340537	0	0	0
TCGA_TCGA-AC-A8OQ	0.0309127	0.00725746	0.143979	0.0864769	0	0.146922	0	0.0960134	0.0468834	0	0	0.0253547	0	0.179214	0.0896167	0.118507	0.000811003	0	0.0280508	0	0	0
TCGA_TCGA-AR-A0U4	0	0.00164972	0.000608664	0.0178401	0	0.0459235	0.03904	0.0117817	0	0	0.00571908	0	0.0182038	0.570791	0.181195	0.072051	0.0206132	0	0.00313559	0	0	0.0114478
TCGA_TCGA-AC-A23C	0.0418016	0	0.0623584	0.157685	0	0.13691	0.0216309	0.0440182	0.022005	0.0087491	0	0	0.0135517	0.0514012	0.150811	0.193821	0.0101941	0.0226357	0.0596057	0	0	0.00282109
TCGA_TCGA-A2-A1FW	0.0725959	0	0.0481867	0.0543944	0	0.396795	0.0161141	0	0	0	0.0139022	0	0.0164228	0	0.11908	0.20676	0.00394184	0	0.0518069	0	0	0
TCGA_TCGA-E9-A1N5	0.00231373	0	0.00138231	0.205619	0	0.118533	0.00749391	0.0229295	0.0337359	0.00481738	0	0.0312025	0	0.188445	0.0982723	0.159398	0.0100809	0	0.115777	0	0	0
TCGA_TCGA-BH-A0E9	0.102267	0	0.0514956	0.141501	0	0.270712	0.00300116	0	0	0	0	0	0.00318982	0	0.0644244	0.136231	0.120529	0	0.106649	0	0	0
TCGA_TCGA-B6-A0IE	0.121701	0	0.441134	0.112053	0	0.0654768	0	0	0.00363474	0	0	0.0141268	0.0115732	0.0258662	0.0589884	0.0211781	0.0323327	0	0.0919354	0	0	0
TCGA_TCGA-OL-A66O	0	0.00636102	0.185656	0.180201	0	0.0130244	0	0.0907483	0.0313754	0	0	0.078103	0.0040226	0.0693305	0.0357886	0.166674	0.00461895	0	0.118195	0	0.00685944	0.00904203
TCGA_TCGA-E9-A228	0	0.00440383	0.000539024	0.022722	0	0.0109003	0.000343102	0.00235765	0.000319779	0	0.0116775	0	0	0.621676	0.0166982	0.223761	0	0	0.0846017	0	0	0
TCGA_TCGA-BH-A1FC	0.0123852	0	0.13999	0.236438	0	0.11222	0.130151	0.0800975	0.00635142	0.0173515	0	0.00497698	0	0.0449566	0.0891979	0.0887805	0.0218085	0.000448353	0.0117246	0	0	0.00312226
TCGA_TCGA-AR-A24W	0.125652	0	0.0803369	0.072569	0	0.242807	0	0.0347408	0	0	0.00796141	0	0.000261084	0	0.00128557	0.156364	0.0426617	0.0606459	0.141051	0.0271069	0	0.00655612
TCGA_TCGA-A2-A0SU	0.046174	0	0.00440796	0.113859	0	0.197958	0.0270956	0.0200648	0.0286616	0.015873	0	0.000972999	0	0.15918	0.0737541	0.0823432	0.131694	0	0.0979618	0	0	0
TCGA_TCGA-AO-A12E	0.0257746	0	0.0133156	0.0377624	0	0.126646	0	0.0106568	0	0	0	0.013651	0.152035	0.0287107	0.0575639	0.25509	0.00462417	0	0.274171	0	0	0
TCGA_TCGA-AR-A2LL	0.103687	0	0.0628188	0.0605499	0	0.0580454	0.00209777	0.0163575	0.0245121	0	0	0.0282742	0	0.265782	0.0422101	0.162189	0.0555068	0	0.115832	0	0	0.00213671
TCGA_TCGA-A8-A0AD	0.000674389	0.00104506	0.000955891	0.036038	0	0.177007	0	0.00967203	0.00217496	0	0	0.00378205	0.157217	0.0655438	0.0374601	0.356245	0	0	0.127574	0	0	0.0246107
TCGA_TCGA-BH-A0BV	0.0228979	0	0.00391406	0.17075	0	0.213891	0.00463988	0.0169482	0.0186259	0.0152078	0	0	0	0.209974	0.108929	0.167294	0.00131902	0	0.0385172	0	0	0.00709162
TCGA_TCGA-A7-A425	0.0492119	0	0.00698975	0.116616	0	0.14127	0	0.00402695	0.00567781	0	0.0109018	0.0239862	0.0944716	0	0.0524536	0.343074	0.0241491	0	0.127172	0	0	0
TCGA_TCGA-AN-A0XW	0.0286255	0	0.00807376	0.147427	0	0.142342	0.0855978	0.0615796	0.0139257	0.00143946	0	0.00222268	0.00660967	0.0366559	0.156006	0.134665	0.036859	0	0.117236	0	0.0176728	0.00306162
TCGA_TCGA-A8-A075	0.0371161	0	0.0819541	0.102623	0	0.109321	0.0523004	0.0402653	0.0198936	0.000199586	0.00978205	0	0	0.129832	0.0857181	0.216818	0.0805959	0	0.0250294	0	0	0.0085522
TCGA_TCGA-AC-A5EH	0	0	0.00142501	0.0410421	0	0.128937	0.00551087	0.0501262	0.00374935	0.00310465	0	0	0	0.38948	0.0787875	0.195935	0	0.0148549	0.0850257	0	0	0.00202148
TCGA_TCGA-OL-A97C	0.0149956	0	0.00328786	0.27254	0	0	0.0503938	0.0297189	0	0.0905746	0	0.0269576	0	0.258737	0.0299199	0.183718	0	0	0.0386083	0	0	0.000548379
TCGA_TCGA-A7-A4SB	0.149999	0	0.185672	0.0784002	0	0.106049	0	0.0397525	0	0	0	0.0347443	0	0.00641286	0.0780378	0.163209	0.00506144	0	0.152662	0	0	0
TCGA_TCGA-D8-A1JA	0.00851226	0.0104155	0.00185278	0.109746	0	0.186258	0	0.0148099	0	0	0	0	0.0162713	0	0.119103	0.230359	0	0.241872	0.0500468	0	0	0.0107545
TCGA_TCGA-B6-A0RP	0.0436056	0	0.00785036	0.196392	0	0.156286	0	0.0484411	0	0	0	0.0255307	0	0.17649	0.0635363	0.19956	0.0320543	0	0.041965	0	0	0.00828888
TCGA_TCGA-E2-A108	0.029889	0	0.000760044	0.218445	0	0.153026	0.0191794	0.0475246	0.00193699	0.0657286	0	0.0421394	0	0.0943404	0.0951423	0.0955029	0.0210411	0	0.115344	0	0	0
TCGA_TCGA-BH-A0BG	0.055925	0	0.00324145	0.176544	0	0.0960061	0.0339213	0.069692	0.0520142	0.00498742	0	0.0257484	0	0.089411	0.250835	0.0708225	0	0.0359584	0.0348932	0	0	0
TCGA_TCGA-D8-A3Z6	0.138554	0	0.0285743	0.103359	0	0.0337535	0	0	0.0615122	0	0	0	0.00874509	0.289689	0.0725101	0.0772186	0.00745574	0	0.178628	0	0	0
TCGA_TCGA-A8-A08F	0	0	0.0104117	0.120939	0	0.149164	0.0110663	0.0379711	0.0139951	0	0	0	0	0.259343	0.0979354	0.238822	0.012669	0	0.0429088	0	0	0.00477546
TCGA_TCGA-3C-AALJ	0.0794783	0	0.011381	0.202872	0	0.128846	0.0509122	0.0173653	0.0576395	0.0154703	0	0	0	0.196223	0.0768215	0.114399	0.0204945	0	0.0280978	0	0	0
TCGA_TCGA-A7-A26F	0.0988242	0	0.0290391	0.0790102	0	0.273787	0.0063871	0	0	0	0.0129328	0	0.0118846	0.112974	0.0203264	0.182518	0	0.0731169	0	0.0719143	0	0.0272851
TCGA_TCGA-C8-A132	0.0689988	0	0.11979	0.167019	0	0.137432	0.0266838	0.0351461	0.0396819	0.0428954	0	0	0	0.117387	0.0531648	0.0908286	0.0575744	0.0228179	0.0205808	0	0	0
TCGA_TCGA-A1-A0SH	0.109184	0	0.0591498	0.0395725	0	0.216081	0	0.00232503	0	0	0.0084615	0	0	0.172076	0.0435737	0.198511	0.0093144	0	0.136273	0	0	0.00547849
TCGA_TCGA-AC-A3TM	0.0485457	0	0.0510935	0.223554	0	0	0.0167616	0.0402513	0.0440959	0.0876171	0	0	0	0.146601	0.072204	0.173046	0.0181144	0	0.0768208	0	0	0.00129407
TCGA_TCGA-AN-A0XU	0.0522747	0	0.0408592	0.103437	0	0	0.0758469	0.0570684	0.00110352	0.0146728	0.0197158	0.0230177	0	0.29165	0.123997	0.141323	0.0257346	0	0.0292996	0	0	0
TCGA_TCGA-AR-A0U2	0.0444004	0	0.0108398	0.207542	0	0.236631	0.067369	0	0.0010805	0	0.0150499	0	0.00393178	0.15983	0.0563907	0.168839	0	0	0.0280959	0	0	0
TCGA_TCGA-LL-A8F5	0.0302011	0	0.339539	0.0869177	0	0.0382413	0.0214339	0.0473476	0.0249451	0.00724023	0	0.0215138	0	0.204868	0.0466527	0.106565	0.00564648	0	0.0188879	0	0	0
TCGA_TCGA-E2-A1L6	0.0599232	0	0.00607247	0.0755209	0	0.00990692	0	0.0133553	0	0.0456586	0	0	0	0.430073	0.126658	0.14227	0.0161115	0	0.0744501	0	0	0
TCGA_TCGA-D8-A1XQ	0.0156527	0	0.0741735	0.0650524	0	0.113457	0.0391762	0.0363705	0.00836309	0.00975146	0	0.00140282	0	0.285753	0.121199	0.214526	0	0	0.00843269	0	0	0.00669006
TCGA_TCGA-AN-A0AJ	0.0177833	0	0.000630095	0.154599	0	0.074661	0.0563917	0.0266104	0.0102451	0.0297698	0	0.00670343	0	0.26377	0.111589	0.175519	0.0198774	0	0.051851	0	0	0
TCGA_TCGA-AO-A0JE	0.0651009	0	0.0298619	0.203245	0	0.11823	0.0125116	0.0459924	0.027055	0.0371822	0	0.0242181	0	0.0431665	0.136654	0.14009	0.0119408	0	0.100273	0	0	0.00447925
TCGA_TCGA-B6-A0IP	0.153211	0.0439502	0	0.211547	0	0.060315	0.00822149	0.0389952	0	0	0	0	0.0109846	0.134711	0.148309	0.0529351	0.00743247	0	0.127777	0	0	0.00161145
TCGA_TCGA-BH-A0DD	0.0391828	0	0.00772077	0.082182	0	0.226834	0.0106555	0.0701557	0.0220109	0	0.000666198	0.00069326	0	0.263614	0.112892	0.124883	0	0	0.0385096	0	0	0
TCGA_TCGA-BH-A0H7	0.0533151	0	0	0.0949396	0	0.0502472	0	0.00900963	0.0108248	0.0385458	0	0.00962401	0	0.338421	0.157655	0.12649	0.0176986	0	0.0932282	0	0	0
TCGA_TCGA-AR-A1AQ	0.0264983	0.000522344	0.067994	0.14985	0	0	0.126383	0.0685027	0.0170883	0.0445613	0	0	0	0.187194	0.109415	0.124061	0.0318986	0	0.0460312	0	0	0
TCGA_TCGA-E9-A22D	0.0274856	0	0.0119295	0.394849	0	0	0.152922	0.0464349	0	0.0997297	0	0	0	0.0470643	0.0731935	0.0886626	0.0162955	0	0.041434	0	0	0
TCGA_TCGA-AO-A0JF	0.0226651	0	0.0030128	0.133432	0	0.153174	0.0108318	0.0113765	0.00401109	0.0349887	0	7.09632e-05	0.00244591	0.0397898	0.0883858	0.184696	0.0969265	0	0.214194	0	0	0
TCGA_TCGA-BH-A42T	0.0525959	0	0.00309195	0.0724687	0	0.119354	0	0.121431	0.0147158	0.013659	0	0.0458299	0.0792612	0	0.0502684	0.135058	0.0435406	0.0283328	0	0.20746	0.0129318	0
TCGA_TCGA-A2-A0T4	0.051867	0	0.00776602	0.111264	0	0.0983984	0.0231776	0.0330761	0.0190845	0.025449	0	0.00792701	0	0.228634	0.107649	0.152256	0.0216873	0	0.111764	0	0	0
TCGA_TCGA-AN-A046	0.00239041	0	0.00500969	0.270915	0	0.238802	0.0314797	0.0743135	0.012245	0.000711395	0	0.00930352	0.00678587	0.0320351	0.142444	0.100314	0.0609108	0	0.00947806	0	0	0.00286113
TCGA_TCGA-AR-A1AT	0.0385306	0	0.0140844	0.164285	0	0.171927	0.0573928	0.0490309	0.0178688	0.0137747	0.0115331	0	0	0.168457	0.0926662	0.174152	0.00508798	0	0.0212096	0	0	0
TCGA_TCGA-A8-A08J	0.00714686	0	0.0646539	0.0545032	0	0.0787618	0.00173942	0.0291296	0.0119122	0.00180209	0	0.00194157	0	0.305391	0.0853557	0.305921	0	0	0.0468129	0	0	0.00492887
TCGA_TCGA-EW-A1PG	0.0922501	0	0.0246271	0.0862578	0	0.173933	0	0.0177272	0	0	0.0150869	0	0.020179	0.0829154	0.0673777	0.106781	0.104029	0.0881176	0.0902129	0	0.0300737	0.000431258
TCGA_TCGA-B6-A0RN	0.0686124	0	0.032279	0.0836293	0	0.243334	0	0.0531788	0.0166579	0.0143005	0	0.0351821	0	0	0.0604157	0.21223	0.0414084	0	0.129582	0	0	0.00918995
TCGA_TCGA-E2-A15T	0.077609	0	0.0218545	0.0483352	0	0.0448948	0.00436506	0.0516727	0.0395137	0.00938229	0	0.004471	0	0.444236	0.0743991	0.11693	0.0160947	0	0.0462419	0	0	0
TCGA_TCGA-E9-A1R2	0.0754558	0	0.00986353	0.170585	0	0.126414	0.0103942	0.111139	0.0292314	0	0	0.00685504	0.0174867	0.0476816	0.173955	0.0935376	0.0142711	0	0.112523	0	0	0.000607719
TCGA_TCGA-AO-A12C	0.189283	0	0.13045	0	0	0.0624139	0	0	0.0219031	0.0230282	0	0.0043442	0	0.296012	0.0415187	0.157421	0	0	0.0736256	0	0	0
TCGA_TCGA-C8-A12T	0.0101706	0	0.00269991	0.151717	0	0.0936638	0.00624961	0.042136	0.0198846	0	0	0.0304486	0.0741935	0.0776627	0.0588703	0.188516	0.0256588	0.0904126	0.127716	0	0	0
TCGA_TCGA-D8-A146	0.136151	0	0.00701665	0.048393	0	0.0899971	0	0.0234591	0.00458134	0.00701857	0	0.00415315	0	0.334929	0.0640196	0.112749	0	0	0.167532	0	0	0
TCGA_TCGA-BH-A0DO	0.312482	0	0.0986419	0.040335	0	0	0	0.0193126	0.00769277	0.0378819	0	0.000419986	0	0.30483	0.0375567	0.0989359	0	0	0.0419113	0	0	0
TCGA_TCGA-D8-A1XB	0.0462241	0	0.0456394	0.0287694	0	0.15009	0	0.0410095	0.0309017	0	0	0.0172103	0	0.143463	0.053725	0.194442	0.0187543	0	0.229771	0	0	0
TCGA_TCGA-OL-A66H	0.00480295	0.0193185	0	0.0830617	0	0.131092	0.00822977	0	0.0124232	0	0	0.000712427	0.0265428	0.0433997	0.112604	0.414464	0.00956236	0	0.119921	0	0	0.0138657
TCGA_TCGA-A2-A0T2	0.0340559	0	0.00588297	0.230153	0	0.109938	0.0385541	0.0768856	0.0162545	0	0	0.00885191	0	0.14331	0.112048	0.165818	0.00669596	0	0.0239919	0	0	0.0275591
TCGA_TCGA-EW-A1PF	0.0939523	0	0.027633	0.0740805	0	0.159525	0.00305832	0.00836666	0.00814489	0.00428788	0	0	0	0.232965	0.148901	0.173556	0.0106676	0	0.0548626	0	0	0
TCGA_TCGA-E9-A226	0.000174987	0	0.00952324	0	0	0.207909	0	0.0391311	0.02301	0	0.0198787	0	0	0.325281	0.0771311	0.228367	0.000983536	0	0.0686102	0	0	0
TCGA_TCGA-OL-A5D8	0.0580721	0	0.0148314	0.126805	0	0.0539704	0.0145226	0.0555926	0.0637805	0	0	0	0	0.229938	0.151765	0.166991	0.0141527	0	0.0461767	0	0	0.00340198
TCGA_TCGA-B6-A40C	0.0129129	0.019929	0.00065191	0.19557	0	0.118574	0.00791855	0.000719257	0.0722275	0	0	0.00798442	0.0219004	0.0477982	0.112419	0.284608	0.0150466	0	0.08174	0	0	0
TCGA_TCGA-B6-A0RG	0.0736846	0	0.0355202	0.0370357	0	0.0673158	0	0.072597	0.0137656	0	0	0.0256116	0	0.339913	0.0576672	0.120591	0.0208549	0	0.135444	0	0	0
TCGA_TCGA-D8-A27F	0.105291	0	0.0256926	0.0150127	0	0.118062	0.00921489	0	0	0	0.00416133	0	0.00581318	0.524383	0.0398064	0.114223	0	0.00102075	0.0373192	0	0	0
TCGA_TCGA-A8-A06Z	0	0.0147255	0.00485516	0	0	0.0922011	0	0.0268897	0.032647	0	0	0.0377117	0	0.280041	0.0366241	0.365007	0.0162427	0	0.0930557	0	0	0
TCGA_TCGA-A7-A426	0.129848	0	0.0778398	0.161675	0	0.190181	0	0.0624595	0.00751923	0	0	0.0429386	0.00916409	0	0.0472806	0.094434	0.0324945	0	0.144166	0	0	0
TCGA_TCGA-E2-A576	0.0472616	0	0.1775	0.136501	0	0.06553	0	0.0606658	0.0443556	0	0	0.0570525	0.000502321	0.0527252	0.073243	0.0918201	0.0107817	0.000141895	0.18192	0	0	0
TCGA_TCGA-C8-A1HK	0.181413	0	0.197524	0.103635	0	0.171383	0.00605573	0.0243084	0	0.041675	0	0.0152513	0	0	0.0761817	0.138789	0.0107183	0	0.0330668	0	0	0
TCGA_TCGA-AR-A2LO	0.108498	0	0.0213117	0.197505	0	0.196007	0.00766145	0.0604623	0.0502504	0.00857353	0	0.00842244	0.00123776	0.0394572	0.107552	0.114088	0.0279692	0	0.0429069	0	0	0.00809643
TCGA_TCGA-AO-A03P	0.0531343	0	0.0329818	0.0372066	0	0.114595	0.00353648	0.0877062	0.0315774	0	0	0.0160239	0	0.252151	0.0623666	0.232443	0.00603706	0.000196619	0.0700436	0	0	0
TCGA_TCGA-AC-A8OS	0.0669298	0	0.00528221	0.153711	0	0.23706	0	0.0217138	0	0	0	0.0123055	0.00506801	0.0443658	0.11543	0.134419	0.0135487	0	0.190167	0	0	0
TCGA_TCGA-AO-A12B	0.0136027	0.0205523	0.00398066	0.230481	0	0.106047	0.0318549	0	0.0486512	0	0	0	0.0324015	0.156483	0.0644925	0.097452	0.0210099	0	0.172991	0	0	0
TCGA_TCGA-A2-A4S2	0.0606904	0	0.0103505	0.127493	0	0.162482	0.0323612	0.0413112	0.0230001	0	0	0.0128766	0	0.267032	0.0889979	0.10822	0	0	0.065185	0	0	0
TCGA_TCGA-AR-A0U0	0.0192664	0	0.0565163	0.176095	0	0.0204997	0.0945051	0.0678598	0	0.0308533	0.0359791	0	0	0.109447	0.231174	0.116375	0.0182782	0.00367157	0.0194794	0	0	0
TCGA_TCGA-C8-A12P	0.0849027	0	0.0314697	0.0908607	0	0.14456	0	0.0509162	0.0118542	0	0	0.0110305	0	0.232902	0.0944127	0.14225	0	0.0074604	0.0973804	0	0	0
TCGA_TCGA-A8-A08O	0.281539	0	0.115186	0.0711851	0	0.111363	0	0	0.00439444	0	0	0.0435531	0.0225106	0.0884314	0.0468273	0.103184	0	0	0.111827	0	0	0
TCGA_TCGA-EW-A3E8	0.126384	0	0.0531029	0.126088	0	0.186781	0.0302043	0.0348087	0.057049	0.0238621	0	0.0067634	0	0.115098	0.0927518	0.0753111	0.00197787	0	0.0698184	0	0	0
TCGA_TCGA-A8-A08T	0.0107986	0.0182513	0	0.112887	0	0.117676	0.00839082	0.0162241	0.0472377	0	0	0	0.0215144	0.314323	0.00865056	0.176734	0.00369477	0	0.143617	0	0	0
TCGA_TCGA-C8-A26Z	0.14659	0	0.0902029	0.0714531	0	0.103409	0	0.0370712	0	0	0	0.0122444	0	0	0.129333	0.263058	0.0433569	0	0.053539	0.0370492	0	0.0126928
TCGA_TCGA-A2-A4RX	0.215721	0	0.0331327	0.113302	0	0.189548	0	0.0419346	0.0439851	0.00127849	0	0	0	0.146954	0.0743656	0.0794336	0.0176711	0	0.0426744	0	0	0
TCGA_TCGA-D8-A1XU	0.0491888	0	0.00780979	0.0662008	0	0.14968	0.00151038	0.0430299	0.0126596	0	0	0.00733316	0.0454654	0	0.091443	0.252427	0.161166	0	0.109872	0	0	0.00221413
TCGA_TCGA-D8-A140	0.0473649	0	0.129698	0.140589	0	0.149445	0.00487761	0.0660897	0.0360514	0.010544	0	0.00947101	0	0.121685	0.0602638	0.139691	0	0.00495969	0.0792694	0	0	0
TCGA_TCGA-B6-A40B	0.0740851	0	0.00242509	0.0268861	0	0.0716941	0	0.0578475	0	0	0.00458381	0	0	0.427552	0.021577	0.0961391	0.0082515	0.0355947	0.160455	0.0123703	0	0.00053842
TCGA_TCGA-AQ-A1H2	0	0	0.0048082	0.0474357	0	0.137523	0.00898056	0.0142797	0.00952126	0	0.0182114	0	0.144729	0.00629361	0.0806104	0.432223	0	0	0.0908268	0	0	0.00455773
TCGA_TCGA-E2-A15P	0.162194	0	0.0171143	0.164443	0	0	0.0016886	0	0.0292714	0.0204262	0	0	0	0.128591	0.125216	0.121304	0.0108639	0	0.218887	0	0	0
TCGA_TCGA-A8-A06U	0.0537561	0	0.0196164	0.136455	0	0.0571878	0.0540526	0.0601675	0.0316508	0.00446775	0	0.0144094	0	0.0972214	0.0861658	0.27984	0.031264	0.0125306	0.0612146	0	0	0
TCGA_TCGA-AN-A0AS	0.00464759	0.00127447	0	0.0116564	0	0.0177497	0.00453578	0.0338613	0.0709833	0	0.0252964	0	0	0.652232	0.0104871	0.0795932	0.00333714	0	0.0826192	0	0	0.00172617
TCGA_TCGA-V7-A7HQ	0	0.0541142	0.0199632	0.070052	0	0.156102	0	0.0386765	0.0513879	0	0	0.0469465	0	0.136435	0.073811	0.204918	0.0256015	0	0.107762	0	0	0.0142308
TCGA_TCGA-A2-A0CT	0.0575123	0	0.00757887	0.0383839	0	0.12001	0	0.0360139	0	0	0	0.0361017	0.0444271	0.0299123	0.0725183	0.194833	0.109812	0	0.252896	0	0	0
TCGA_TCGA-C8-A1HI	0.0737635	0	0.0874593	0.0595316	0	0.080116	0.00188058	0.0128642	0.00132737	0.0296846	0	0.00827467	0	0.107588	0.134934	0.253621	0.0209546	0	0.126132	0	0	0.00186824
TCGA_TCGA-D8-A147	0.158893	0	0.0188678	0.0452842	0	0.190111	0	0.0578999	0.00391447	0.00978018	0	0.00406323	0	0.31436	0.0519657	0.111426	0	0.0269319	0.00650239	0	0	0
TCGA_TCGA-E9-A5FK	0.051043	0.0039087	0.0248801	0.287126	0	0.0734059	0.0379698	0.075021	0.0965923	0.0111258	0	0.0467678	0.0037988	0.0470821	0.0869607	0.0688964	0.00306081	0.0104782	0.0718822	0	0	0
TCGA_TCGA-AO-A1KQ	0.0999663	0	0.0407792	0.243519	0	0.0950535	0.0235702	0.0405141	0.0156882	0.0585027	0	0	0	0.159253	0.0935313	0.0911467	0.00399104	0	0.0344846	0	0	0
TCGA_TCGA-BH-A18R	0.113643	0	0.068969	0.0802631	0	0.190809	0.0746425	0.0420046	0	0	0	0	0.00878395	0.0495266	0.109395	0.131666	0.0812763	0	0.0490219	0	0	0
TCGA_TCGA-AO-A1KO	0.028741	0	0.0939709	0.073367	0	0.422961	0.0109898	0	0	0	0	0.00452966	0	0.0362832	0.0142739	0.236922	0.0114939	0.0587008	0.00776732	0	0	0
TCGA_TCGA-BH-A0HP	0.0674802	0	0.0144924	0.0882965	0	0.206444	0.00385214	0.0218173	0.0214224	0.0424249	0	0	0.0378767	0	0.129987	0.267497	0.018981	0	0.0794292	0	0	0
TCGA_TCGA-GM-A5PV	0.00735235	0	0.00756946	0.184562	0	0.208262	0	0.037938	0.00205496	0.00252134	0	0.0159778	0.00880577	0.145111	0.125706	0.11938	0.0324047	0	0.0924787	0	0.00987529	0
TCGA_TCGA-E2-A2P5	0.0480899	0	0.0155979	0.140882	0	0.354954	0.00712521	0.0225279	0.00412139	0	0	0.000987279	0.00272043	0.0736398	0.129911	0.0379273	0.0102338	0	0.149524	0	0	0.00175872
TCGA_TCGA-E2-A1B1	0.0769067	0	0.00679659	0.0456179	0	0.168519	0.0188498	0.0374577	0	0.0531005	0	0	0	0.236864	0.122332	0.123339	0.0440589	0.00426227	0.061897	0	0	0
TCGA_TCGA-E2-A1B6	0.14785	0.0698821	0.0304457	0.198595	0	0.0490549	0.120454	0.0426285	0.0663196	0.015996	0	0	0	0.0797268	0.11222	0.0352263	0	0.0129377	0.0186635	0	0	0
TCGA_TCGA-BH-A0GY	0.0885689	0	0.0335882	0.0576378	0	0.109407	0.0147043	0.0187341	0.0276101	0.00636676	0.00820747	0	0	0.341215	0.113763	0.100036	0	0	0.0776072	0	0	0.0025539
TCGA_TCGA-BH-A0H5	0.0906316	0	0.121761	0.24573	0	0.125342	0.0692938	0	0.0357212	0.0199919	0	0.000857105	0	0.0857387	0.0788418	0.051362	0.0333404	0	0.0413881	0	0	0
TCGA_TCGA-BH-A1EY	0.0159777	0.00220451	0.00049352	0.0176866	0	0.297716	0.0175068	0.0105165	0	0.0369781	0	0	0	0.197384	0.114476	0.190443	0.0335861	0	0.0622665	0	0	0.0027645
TCGA_TCGA-AC-A2FE	0.0374783	0	0.00457912	0.318895	0	0.219527	0.014274	0.0510911	0.0147663	0	0	0.0368344	0.0206932	0.0251573	0.126247	0.0920839	0.0155187	0	0.0112833	0.00846487	0	0.00310671
TCGA_TCGA-LD-A7W6	0.114389	0	0.0971985	0.166021	0	0.205452	0.00140626	0.0473371	0.0127117	0	0	0.0199306	0	0	0.094005	0.133541	0.00796845	0.00418936	0.0958502	0	0	0
TCGA_TCGA-BH-A0GZ	0.0691855	0	0.0379964	0.112769	0	0.155036	0	0.0498426	0.024038	0	0	0.0207575	0.0235552	0.12117	0.0778769	0.145959	0.066295	0	0.092004	0	0.00351499	0
TCGA_TCGA-D8-A1XY	0.0159734	0	0.00926021	0.00168301	0	0.0842527	0.0141594	0.0503654	0	0.00486094	0	0.0146092	0	0.217255	0.0510342	0.331573	0.0393517	0	0.165621	0	0	0
TCGA_TCGA-GI-A2C9	0	0.0122139	0	0	0	0.144475	0	0.0501537	0.0204789	0	0	0.0415242	0	0.279776	0.0403394	0.184471	0.114705	0.0561524	0.0547643	0	0	0.000945466
TCGA_TCGA-OL-A6VQ	0.122202	0	0.0269574	0.108425	0	0.238955	0.0284435	0	0	0	0	0.0173065	0.0104849	0	0.0936266	0.0841542	0.121538	0.028562	0.111006	0.00833917	0	0
TCGA_TCGA-AN-A0XS	0.00171204	0.0455051	0.0732457	0.169854	0	0.162455	0.0147843	0.0478445	0.0242764	0.0562704	0	0.0146045	0	0.128206	0.0995703	0.0865502	0.0269208	0	0.0464069	0	0	0.00179386
TCGA_TCGA-S3-AA14	0.11598	0	0.0970088	0.0737039	0	0.216717	0.000677828	0.041475	0	0	0.0113896	0	0.019458	0.00277438	0.0957229	0.176122	0.0319541	0.0174531	0.0995631	0	0	0
TCGA_TCGA-BH-A1FM	0.00359805	0	0.00261022	0.00196826	0	0.0584773	0.00105259	0.0367529	6.75316e-05	0.0051437	0.0110783	0	0	0.348997	0.0568722	0.278202	0.00383363	0	0.123534	0.0204392	0	0.0473735
TCGA_TCGA-AR-A24P	0.135353	0	0.0677313	0.0388725	0	0.205303	0.00710264	0.0565064	0	0	0.00715618	0	0.0249935	0.109908	0.0832424	0.189218	0.018328	0	0.0562841	0	0	0
TCGA_TCGA-A2-A0ST	0.0322797	0.0768186	0.0409408	0.16338	0	0.0981704	0.0386203	0.0850284	0.0290964	0.0232567	0	0.0112205	0	0.074658	0.138361	0.0323266	0.102341	0.019978	0.0335235	0	0	0
TCGA_TCGA-AO-A0J9	0.0569013	0	0.00844787	0.128256	0	0.211174	0.0145639	0	0.040622	0.0200118	0	0.0180378	0	0.199423	0.06725	0.143465	0.0456036	0	0.0462427	0	0	0
TCGA_TCGA-B6-A0X7	0.0404358	0	0.0468879	0.0814512	0	0.157246	0	0.0247245	0	0	0.00946995	0.00631622	0.000363033	0.0640408	0.170709	0.121057	0.0266213	0	0.250678	0	0	0
TCGA_TCGA-E2-A109	0.14973	0	0.107688	0.0836558	0	0.190789	0.00290389	0.0158307	0.0409538	0	0	0	0	0.161671	0.0824866	0.115825	0	0	0.0484659	0	0	0
TCGA_TCGA-AO-A126	0.00383216	0	0.00979345	0.144684	0	0.147201	0	0.045275	0.0634885	0.00580453	0	0.0385257	0	0.00670206	0.091551	0.248125	0.0175778	0	0.176463	0	0	0.000977666
TCGA_TCGA-C8-A12W	0.0300154	0	0.104705	0.053503	0	0.0772209	0.0183021	0.0201883	0.0241458	0	0.0142672	0	0	0.353115	0.050216	0.214275	0	0	0.040047	0	0	0
TCGA_TCGA-AN-A03X	0.00505341	0	0.00197232	0.0606278	0	0.104943	0	0	0.00205114	0	0	0.0247365	0.00022331	0.0306487	0.095843	0.310583	0.0421406	0	0.319316	0	0	0.00186089
TCGA_TCGA-AN-A0AT	0.0718139	0	0.000510696	0.116725	0	0.14445	0.0392475	0.0713868	0.0197066	0	0.00660209	0	0	0.279228	0.124902	0.110657	0	0	0	0.0147696	0	0
TCGA_TCGA-E9-A229	0.0672066	0	0.0179486	0.03064	0	0.226337	0	0.000859292	0.0158824	0.0165244	0	0.00814833	0.0396647	0.0724539	0.0947174	0.31925	0.00946812	0.00198666	0.0775886	0	0	0.00132463
TCGA_TCGA-E2-A1L8	0.184868	0	0.0682123	0.0534136	0	0.180209	0	0.0238363	0.00521925	0.0279621	0	0.00759169	0	0.0127792	0.104653	0.0275912	0.260382	0	0.0432822	0	0	0
TCGA_TCGA-E2-A1LB	0.0797344	0	0.1148	0.0417097	0	0.107724	0	0.0495229	0.0427577	0	0	0.0157123	0.0584671	0.0633341	0.061219	0.283148	0.0123815	0.0117832	0.0577055	0	0	0
TCGA_TCGA-BH-A0DE	0.0366335	0	0.00176184	0.13881	0	0.194524	0.000301279	0.0484022	0.00818847	0	0	0.0132728	0	0.168178	0.170128	0.162367	0.0106271	0	0.0458214	0	0	0.000984733
TCGA_TCGA-B6-A2IU	0.113632	0	0.0371059	0.107923	0	0.184572	0	0.0600501	0	0.00159303	0	0	0.0247193	0.00319647	0.108237	0.145406	0.0437289	0	0.151821	0	0	0.0180156
TCGA_TCGA-AN-A0FX	0.115263	0	0.00412267	0.0807121	0	0.156719	0	0.0510188	0.008511	0	0	0.00160247	0	0.323495	0.1157	0.0904309	0	0	0.0524247	0	0	0
TCGA_TCGA-A2-A04U	0.0839202	0	0.088018	0.0802822	0	0.0492529	0.0135026	0.0700472	0.0234163	0	0	0.0079152	0	0.293077	0.0520244	0.169386	0	0.0402572	0.0289008	0	0	0
TCGA_TCGA-AO-A129	0.100597	0	0.10602	0.128029	0	0.129607	0.024317	0.077656	0.0250049	0.00183237	0	0.0231518	0.000658976	0.145884	0.122815	0.0619947	0.0249445	0	0.0274875	0	0	0
TCGA_TCGA-C8-A12Q	0.0447013	0	0.00230149	0.00270753	0	0.123153	0	0.0511923	0.00597267	0.0283034	0	0.0184665	0	0.374857	0.0858343	0.203438	0	0	0.0590728	0	0	0
TCGA_TCGA-A2-A0SW	0.0307856	0	0.150592	0.198325	0	0.106753	0.0500249	0.0316564	0.043724	0.0437443	0	0	0	0.0949607	0.0714677	0.138906	0.0114376	0	0.0276223	0	0	0
TCGA_TCGA-D8-A1XO	0.0977663	0	0.00554445	0.16712	0	0.176146	0.00852269	0.00135357	0	0	0	0.00447094	0.0725493	0	0.0508821	0.25071	0.0185439	0	0.138184	0	0	0.00820641
TCGA_TCGA-E2-A1IU	0.063466	0.020909	0.0284945	0.132959	0	0.137931	0	0.0669252	0.0103612	0.0266363	0	0.0309894	0.00852584	0.0759935	0.104916	0.149382	0.0224112	0	0.112512	0	0	0.00758856
TCGA_TCGA-A8-A07J	0.0238015	0	0.00183187	0.0278241	0	0.111957	0.000821936	0.00474506	0.00972178	0	0.000974768	0	0.0281193	0.361759	0.0413782	0.184815	0.089602	0	0.112168	0	0	0.000481938
TCGA_TCGA-AR-A1AL	0.0868685	0	0	0.0829847	0	0.284171	0.0248743	0	0	0	0.0140467	0	0.0302345	0	0.031299	0.0942867	0.240218	0	0.104465	0.00531508	0	0.0012363
TCGA_TCGA-A2-A259	0.122732	0	0	0	0	0.23114	0.0326746	0	0.0368288	0	0	0	0.0433785	0.0422024	0.126435	0.100642	0.0362032	0	0.216872	0	0	0.0108925
TCGA_TCGA-D8-A27W	0.0850295	0	0.197612	0.137345	0	0.0526716	0.0163841	0.0235809	0.0204334	0	0	0	0	0.0922643	0.0852848	0.2038	0.0347182	0	0.0504037	0	0	0.000473356
TCGA_TCGA-BH-A6R8	0.048016	0	0.00367128	0.0874829	0	0.0489383	0.0100738	0.0643302	0.0564389	0	0.0119289	0.0033413	0.00155058	0.291325	0.0797355	0.217611	0	0	0.0755559	0	0	0
TCGA_TCGA-AR-A1AU	0.0317479	0	0.080212	0.170799	0	0.11435	0	0.0205211	0	0.00466964	0	0.00341206	0.0230342	0.144605	0.0777413	0.166006	0.0276363	0	0.135266	0	0	0
TCGA_TCGA-EW-A1OZ	0.0240609	0	0.003514	0.0488619	0	0.108415	0.0181554	0.0487838	0.0267485	0	0	0.00106327	0	0.26857	0.0737714	0.237807	0.0279003	0	0.111451	0	0	0.00089776
TCGA_TCGA-B6-A0WZ	0	0	0.00551736	0.0782364	0	0.15126	0	0.0319495	0.0189427	0	0.0108633	0.00667693	0	0.285519	0.0435713	0.211624	0	0.043822	0.112017	0	0	0
TCGA_TCGA-C8-A1HF	0.0326131	0	0.0506483	0.293232	0	0.078276	0.0937519	0.0581917	0.00390123	0.0646859	0	0	0.021438	0.00967623	0.0808892	0.205005	0.00156199	0.00291629	0.00321368	0	0	0
TCGA_TCGA-AN-A0FK	0.0718681	0	0.0722338	0.0801796	0	0.0460365	0	0.0462073	0.0586439	0.00750417	0	0.00922536	0	0.31705	0.101505	0.141829	0	0	0.0477177	0	0	0
TCGA_TCGA-BH-A0DX	0.0209078	0	0.000607054	0.030784	0	0.039246	0	0.0129651	0	0.018125	0	0.00107922	0	0.587517	0.0496972	0.170224	0.00173928	0	0.0671076	0	0	0
TCGA_TCGA-AC-A5XS	0.0594333	0	0.0439911	0.121166	0	0.166616	0.0130138	0.0387914	0.0216785	0.0786891	0	0.0169242	0.0265419	0	0.102884	0.203968	0.0198456	0.0307538	0.0417392	0	0	0.0139642
TCGA_TCGA-AC-A2BM	0.00671001	0	0.0518828	0.0738881	0	0.321852	0.0010874	0.0440654	0.00535294	0.0318093	0	0	0	0.136663	0.0758705	0.138632	0	0.00923633	0.0976886	0	0	0.00526211
TCGA_TCGA-EW-A1P8	0.0158574	0	0	0.0856108	0	0.123448	0.0216216	0.0524695	0.00830107	0.0117693	0	0	0	0.15084	0.0711248	0.255024	0.102267	0	0	0.0947149	0	0.00695061
TCGA_TCGA-BH-A0EA	0.0389517	0	0.00458121	0.0496324	0	0.0632795	0	0.0642879	0.00328015	0.0438342	0	0.0327106	0	0.30421	0.0431693	0.1177	0.201012	0	0.0333516	0	0	0
TCGA_TCGA-AC-A62Y	0.00680274	0.00339419	0	0.08156	0	0	0.0178268	0.0402769	0.0249692	0.0307661	0	0	0	0.464324	0.0551668	0.194849	0.0152022	0	0	0.0577238	0.0071387	0
TCGA_TCGA-EW-A1P7	0.119083	0.112033	0.0894668	0.144065	0	0.209572	0.0286013	0.0249575	0.0109211	0.0244276	0	0.0121097	0	0.0875634	0.0526536	0.0488326	0.00552427	0.00317262	0.0270165	0	0	0
TCGA_TCGA-BH-A6R9	0.0507862	0	0.0450508	0.0666134	0	0.0827771	0.0476464	0.00412667	0.00627066	0	0	0.0146946	0	0.19971	0.0693207	0.232704	0.0959065	0	0.0805148	0	0	0.00387822
TCGA_TCGA-E2-A156	0.00686443	0.00584157	0.00336749	0	0	0.177636	0	0	0.0369265	0	0.0373332	0.0231036	0.0246259	0.32191	0	0.213691	0.00967123	0	0.139029	0	0	0
TCGA_TCGA-E9-A1N8	0.0213961	0	0.00191838	0.0627205	0	0.0861728	0.00172748	0.114398	0	0	0	0	0	0.373552	0.210684	0.12743	0	0	0	0	0	0
TCGA_TCGA-D8-A1XT	0.0114524	0	0.000244979	0.0672496	0	0.0774236	0.00197638	0.0729905	0.010266	0	0	0	0	0.393002	0.163666	0.194317	0.000745215	0	0.00255498	0	0	0.00411136
TCGA_TCGA-AC-A2FO	0.113449	0	0.058546	0.125025	0	0.332626	0.0418568	0	0	0.0401907	0	0	0.00121313	0.00234339	0.0753983	0.129789	0.0494682	0	0.0300951	0	0	0
TCGA_TCGA-A2-A0ET	0.0386131	0	0.0148833	0.136169	0	0.228823	0.0424874	0.0628552	0.00902359	0	0.0195531	0	0.02613	0	0.0776833	0.209863	0.0941798	0.00324033	0	0.0146014	0.0213464	0.000547818
TCGA_TCGA-A8-A07P	0.0255723	0	0.00152093	0.0476308	0	0.149657	0.0288376	0	0.00119621	0	0	0.00412786	0.0573724	0.0053685	0.0567087	0.286714	0.00991198	0.0111377	0.314244	0	0	0
TCGA_TCGA-AR-A24S	0.045507	0	0.00420643	0.0186536	0	0.121775	0.0193879	0.0280736	0.0174261	0	0	0	0	0.236836	0.0916556	0.17911	0.172232	0	0.0651361	0	0	0
TCGA_TCGA-AO-A03O	0.0427463	0	0.0308449	0.102378	0	0.177392	0.0595949	0.0465099	0.0358517	0.00846033	0	0.00374528	0	0.202996	0.104191	0.154413	0	0	0.0308763	0	0	0
TCGA_TCGA-BH-A0EB	0.00624616	0.00230388	0.0586753	0.0901208	0	0.190283	0.0118126	0.0315022	0.0507248	0.00375482	0	0	0.0544444	0.0509915	0.0641586	0.209224	0.114737	0	0.0584221	0	0	0.00259891
TCGA_TCGA-B6-A1KF	0.0759517	0	0.0171329	0.0475322	0	0	0	0.0855678	0	0	0	0.00906656	0	0.5972	0.00661183	0.146448	0	0.00572633	0.00876262	0	0	0
TCGA_TCGA-A2-A3KD	0.193336	0	0.158142	0.0845013	0	0.0892511	0.00216417	0.0054368	0.0181483	0	0	0.0486542	0.00992743	0.037499	0.0500696	0.234476	0.00344055	0	0.0640573	0	0	0.000896262
TCGA_TCGA-AO-A12A	0.15309	0	0.0353918	0.149146	0	0.19752	0	0.0481398	0.0140982	0	0	0.019989	0.0222905	0.0754373	0.094718	0.0882003	0.00688683	0	0.0950931	0	0	0
TCGA_TCGA-AR-A2LH	0.159916	0	0.054807	0.152652	0	0.17735	0.0487595	0	0.0180711	0.00746853	0	0.0394431	0.0265816	0.0264263	0.0813864	0.120814	0.000304019	0	0.0860198	0	0	0
TCGA_TCGA-D8-A1XG	0.00546531	0.00261555	0.000322169	0	0	0.234612	0	0	0.0376878	0	0.0199838	0.0437947	0.0171692	0.144116	0.021504	0.219205	0.00959941	0	0.243924	0	0	0
TCGA_TCGA-A8-A09V	0.0891899	0	0.0647137	0.0315188	0	0.158826	0	0.00625669	0	0	0.0205538	0	0.122764	0	0.0526051	0.279003	0	0	0.161389	0	0	0.0131796
TCGA_TCGA-BH-A1FD	0.029798	0	0.00341007	0.0148717	0	0.161743	0.00667602	0.0643298	0.00558557	0	0.0158296	0	0	0.237266	0.0675731	0.363256	0	0	0.0041143	0.00600774	0	0.0195395
geoMatrix_GSM1419942	0.0233661	0	0.0035255	0.0367304	0	0.226532	0	0.0409723	0	0	0	0	0.0148553	0	0.0774683	0.192768	0.178558	0.0139187	0.189346	0	0	0.00195863
geoMatrix_GSM1419943	0.0488484	0	0.0266297	0.0580573	0	0.102165	0.0356605	0.048438	0.00236165	0.00739613	0.00608507	0	0	0.363062	0.146539	0.136427	0	0	0.0178673	0	0	0.000464373
geoMatrix_GSM1419944	0.0193936	0	0.0175863	0.122518	0	0.0539549	0	0.0495497	0.0445362	0.00312873	0	0.0222369	0	0.372302	0.0489854	0.191416	0	0	0.0528719	0	0.00151946	0
geoMatrix_GSM1419945	0.0298373	0	0.00356702	0.0750043	0	0.201922	0	0.0416378	0.0147955	0.00855964	0	0.00206123	0	0.152993	0.136544	0.1605	0.0510086	0	0.121569	0	0	0
geoMatrix_GSM1419946	0	0.00615714	0	0.0932829	0	0.153172	0	0.00302296	0.0143512	0	0.00534494	0	0	0.271703	0.0931802	0.272882	0	0	0.0866099	0	0	0.000293587
geoMatrix_GSM1419947	0.0737106	0	0	0.0655061	0	0.17967	0.0278381	0.0643591	0.027759	0.0306514	0	0	0	0.193642	0.131919	0.157507	0	0	0.047437	0	0	0
geoMatrix_GSM1419948	0.109177	0	0.00201833	0.15595	0	0.103351	0.0649826	0.0362223	0.0333807	0.0114591	0	0.00271262	0	0.0878382	0.138757	0.135382	0.0175459	0	0.101224	0	0	0
geoMatrix_GSM1419949	0.0954664	0.0252339	0	0.331201	0	0	0.0300882	0.0780804	0.0868158	0.0198751	0	0	0.0142297	0.143156	0.0568465	0.0972159	0.00350953	0	0.0182814	0	0	0
geoMatrix_GSM1419951	0.0570424	0	0	0.172058	0	0.0579357	0	0	0.0870896	0	0	0.0211945	0	0.244973	0.0435558	0.228318	0.0495599	0	0.0366035	0	0	0.0016692
geoMatrix_GSM1419952	0	0.00235906	0	0.0882215	0	0.103407	0	0.0771307	0.0263596	0	0	0	0	0.280632	0.0925394	0.203938	0	0	0.114386	0	0	0.0110262
geoMatrix_GSM1419953	0	0.00218671	0.0845434	0.121739	0	0.0980156	0	0.104476	0.0140187	0	0	0	0	0.245399	0.0845977	0.0568024	0	0.122903	0.0620064	0	0	0.00331136
geoMatrix_GSM1419954	0.135662	0	0.0382614	0.244477	0	0.127793	0	0	0	0	0	0.0380631	0.0277841	0.0234257	0.0548747	0.0620782	0.0118974	0	0.235684	0	0	0
geoMatrix_GSM1419955	0.0557616	0	0.074237	0.101983	0	0.229621	0.0266201	0.0373184	0.0221825	0.0124635	0	0.00723543	0	0.191044	0.0944633	0.108222	0	0	0.0388478	0	0	0
geoMatrix_GSM1419956	0.0402577	0	0.0472906	0.141432	0	0.163919	0.0124625	0.0448429	0.0137219	0	0	0.0283417	0	0.174148	0.0450498	0.179975	0.0464558	0	0.0621022	0	0	0
geoMatrix_GSM1419957	0.0653547	0	0.00272949	0.0658578	0	0.201073	0	0.043359	0	0.0164104	0	0	0	0.240769	0.155721	0.144043	0.0210675	0	0.0408559	0	0	0.00275931
geoMatrix_GSM1419958	0.0596371	0	0	0.0675656	0	0.128876	0	0.0503386	0.026885	0.0250896	0	0.000199807	0	0.252231	0.0809636	0.174101	0.00964874	0	0.104716	0	0	0.0197481
geoMatrix_GSM1419968	0.072228	0	0	0.14288	0	0.291857	0.0405268	0.0685309	0	0.00389488	0	0.016411	0	0.100432	0.0923492	0.0817329	0.0328055	0.00768678	0.0486651	0	0	0
geoMatrix_GSM1419969	0.0054753	0.00806686	0.000948854	0.0364923	0	0.0757731	0.0113818	0.00803056	0.0273687	0.0116573	0.0204553	0	0	0.509308	0.0828669	0.188977	0	0	0.0131975	0	0	0
geoMatrix_GSM1419971	0.104336	0	0.0115576	0.13313	0	0.267185	0.0529984	0.0290597	0.0136219	0	0	0.00403454	0	0.134777	0.0738186	0.0908355	0.0260334	0	0.0586122	0	0	0
geoMatrix_GSM1419972	0.123175	0	0.0534176	0.110791	0	0.156454	0	0.0697497	0.00743369	0	0.0116657	0	0.00318377	0.0841079	0.162311	0.127272	0	0.0213878	0.0658428	0	0	0.00320782
geoMatrix_GSM1419973	0.108427	0	0.0474283	0.226151	0	0.236235	0.00713915	0.0224843	0.0211345	0	0	0	0.00707929	0.00324879	0.0481808	0.192177	0.0247375	0	0.0555775	0	0	0
geoMatrix_GSM1419974	0.0846157	0	0.173372	0.0419818	0	0.0690887	0.00340225	0.00803975	0.0151102	0	0.023006	0	0	0.341162	0.0328607	0.107453	0.0118313	0	0.0507425	0.0339574	0	0.00337743
geoMatrix_GSM1419975	0.0871957	0	0.00203178	0.0811104	0	0.275126	0.0147882	0.0697087	0	0	0	0.033223	0.00129902	0.0445837	0.129598	0.15928	0.00855843	0	0.0934971	0	0	0
geoMatrix_GSM1419976	0	0	0	0.125179	0	0.0730715	0.00931687	0.0712876	0.0157095	0	0	8.65767e-05	0	0.387467	0.0808919	0.222589	0.0123435	0	0	0	0	0.00205793
geoMatrix_GSM1419977	0.121915	0	0.0935878	0.113847	0	0.0719699	0.0129992	0.0486771	0.0118286	0	0	0	0.00179116	0.219062	0.12221	0.0756484	0.0377722	0	0.0686912	0	0	0
geoMatrix_GSM1419978	0.0512329	0	0	0.190401	0	0.0158641	0.000134848	0.00653324	0.0635667	0	0	0.0785374	0.00526877	0.270204	0.0918174	0.116891	0.00396417	0	0.104592	0	0	0.00099165
geoMatrix_GSM1419979	0.0997214	0	0.0450705	0.104598	0	0.149882	0	0.100119	0	0.0207524	0	0.00958971	0	0.0488954	0.0927445	0.173274	0.0724407	0.0292051	0.0364851	0.0172222	0	0
geoMatrix_GSM1419980	0.0640131	0	0.0385003	0.157424	0	0.146491	0	0.0193215	0.0109891	0	0	0.028769	0.00453591	0	0.0391647	0.156397	0.0121844	0	0.32221	0	0	0
geoMatrix_GSM1419981	0.0509312	0	0.0080695	0.104404	0	0.0586956	0.00668175	0	0.0447645	0.0131976	0	0	0	0.355805	0.0986009	0.245154	0.004932	0	0.00876399	0	0	0
geoMatrix_GSM1419982	0.0372129	0	0.0098519	0.122587	0	0.331287	0.0149284	0.0133483	0	0	0.0224961	0	0.0120233	0.0145545	0.184996	0.140854	0.0457341	0	0.0501266	0	0	0
geoMatrix_GSM1419985	0.0778043	0	0.0934683	0.336305	0	0.10967	0.0320067	0.056111	0.0187939	0	0	0.00197201	0.0119581	0.0502297	0.0448968	0.156196	0.00244822	0	0.00814016	0	0	0
geoMatrix_GSM1419986	0.0760028	0	0.0532738	0.113586	0	0.182108	0.0467846	0.0851034	0.00142027	0	0.00346724	0.0055968	0.00308291	0.0926265	0.0556966	0.22051	0.011273	0.0192695	0.0286896	0	0	0.00150843
geoMatrix_GSM1419987	0.0194815	0	0.0027039	0.0301051	0	0.180696	0	0.0207279	0.0116992	0	0.0148155	0	0	0.419389	0.104842	0.13413	0.0220879	0.0185763	0.00362527	0.00408831	0	0.0130328
geoMatrix_GSM1419988	0.119231	0	0.105568	0.0380108	0	0.330538	0.0353233	0.0272367	0	0	0.0155414	0	0.0108886	0.0684854	0.129481	0.114662	0	0	0.00503302	0	0	0
geoMatrix_GSM1419989	0.138424	0	0.100255	0.0625136	0	0.15613	0	0.00407733	0.00661693	0	0	0.0102537	0	0.0254688	0.0465985	0.222776	0.0783984	0	0.146497	0.00199126	0	0
geoMatrix_GSM1419990	0.0893614	0	0.00202824	0.0854609	0	0.203583	0	0.0475024	0.00234356	0	0	0.014657	0	0.20451	0.156458	0.0765708	0.0668127	0.00484408	0.0458677	0	0	0
geoMatrix_GSM1419991	0.0250034	0	0.00370327	0.147194	0	0.0396311	0.0128271	0.0672682	0	0	0.000463054	0.00155293	0	0.280076	0.115856	0.191313	0.0348292	0	0.079763	0	0.000519898	0
geoMatrix_GSM1419992	0.0531577	0	0.00888654	0.0974209	0	0.0687075	0.0134123	0.0615222	0.0157653	0.0237088	0	0	0	0.30819	0.0993546	0.212909	0.00390339	0	0.0272786	0	0	0.00578341
geoMatrix_GSM1419993	0.0892842	0	0.00370161	0.0944379	0	0.155423	0.0185323	0.10325	0.00242794	0.0188835	0	0.0224133	0	0.107137	0.161842	0.144964	0.0152302	0	0.0611173	0	0	0.00135553
geoMatrix_GSM1419994	0.0465976	0	0.00310949	0.126356	0	0.239523	0.00784506	0.0432336	0.0112158	0.0419871	0	0.0216976	0	0.0918548	0.0695251	0.217453	0.00700699	0	0.0725947	0	0	0
geoMatrix_GSM1419995	0.0967574	0	0.0117565	0.135153	0	0.232714	0	0.0259312	0	0	0	0.00946402	0.0155086	0.0842195	0.187629	0.104352	0.00407751	0	0.0922742	0	0.000163011	0
geoMatrix_GSM1419997	0.0869694	0	0.100194	0.144805	0	0.109238	0	0.0515149	0.101404	0	0	0.0403695	0.00272871	0.094009	0.0908139	0.101595	0.0609614	0	0.015397	0	0	0
geoMatrix_GSM1419998	0.0274924	0	0.00310242	0.0612291	0	0.00796759	0	0.0272261	0.0120678	0	0.00990307	0.0080467	0	0.542103	0.173256	0.100309	0	0	0.0272963	0	0	0
geoMatrix_GSM1419999	0.0252525	0.000430659	0.0343619	0.103432	0	0.158064	0.0054849	0.08248	0.0109266	0.00639658	0	0	0	0.0488954	0.135749	0.23997	0.0337931	0	0.112872	0	0	0.00189144
geoMatrix_GSM1420000	0.022329	0.0499901	0.0419593	0.187484	0	0.0860768	0.0495134	0.0381268	0.0358688	0.020915	0	0.00296652	0	0.225945	0.125746	0.0562421	0.0134119	0	0.0389586	0	0	0.00446585
geoMatrix_GSM1420001	0.0604403	0	0.042202	0.0951948	0	0.0922882	0.0420213	0.0680598	0.0188714	0.0179607	0.00170824	0	0	0.183951	0.127618	0.187591	0.0147302	0	0.0473634	0	0	0
geoMatrix_GSM1420002	0.111907	0.116782	0.0383155	0.0928431	0	0.120911	0	0.0340029	0.0239251	0.019734	0	0.0285385	0	0.0827016	0.176513	0.0845463	0	0.00239738	0.0668822	0	0	0
geoMatrix_GSM1420003	0.0166447	0	0.00249113	0.142676	0	0.059781	0.00458062	0.00362306	0	0.0170196	0	0	0	0.2873	0.0774223	0.246966	0	0	0.127629	0	0	0.0138657
geoMatrix_GSM1420004	0.108653	0	0.0395806	0.0808594	0	0.183648	0.0161114	0.0386875	0.0410228	0.0315553	0	0.0225262	0	0.207525	0.0855976	0.0657208	0.031713	0	0.0467991	0	0	0
geoMatrix_GSM1420006	0.0599053	0	0.00827369	0.119663	0	0.183213	0.0372405	0.1027	0.00805196	0	0.0242923	0	0.0616455	0.043042	0.120352	0.190139	0.00284524	0.00520868	0.0274007	0	0	0.00602695
geoMatrix_GSM1420007	0.0305338	0	0.0381862	0.161423	0	0.110275	0.0260096	0.0582421	0.0859067	0	0	0.0156133	0.0243554	0.244397	0.0883898	0.0710185	0	0	0.0456496	0	0	0
geoMatrix_GSM1420008	0.0536329	0	0	0.0787971	0	0.149666	0.00998343	0.119129	0.00288512	0.0569785	0	0	0	0.25823	0.114116	0.126359	0.0159023	0	0.0133914	0	0.000929242	0
geoMatrix_GSM1420009	0.0543176	0	0.00909587	0.141246	0	0.0892596	0.0484894	0.079968	0.00500039	0.00308467	0	0.0311708	0	0.128581	0.160933	0.160991	0.0340465	0	0.0424516	0	0	0.011365
geoMatrix_GSM1420010	0.0540487	0	0	0.129158	0	0.152877	0.0325026	0.0615524	0.0125968	0	0.0384774	0	0	0.283507	0.0909912	0.105817	0.00448437	0	0.0324671	0	0	0.00151985
geoMatrix_GSM1420011	0.0476649	0	0.0302296	0.187405	0	0.100802	0.0695013	0.0790344	0.0224006	0	0.0304985	0	0.00653153	0.0841849	0.08319	0.162192	0.0370463	0.00937476	0.0416509	0	0	0.0082934
geoMatrix_GSM1420012	0.0989082	0	0.0689203	0.174543	0	0.104688	0.0145823	0.0562893	0.0213256	0.00867404	0	0.00606605	0.0183542	0.0440012	0.115562	0.116173	0.0355943	0	0.115984	0	0.000335033	0
geoMatrix_GSM1420013	0.078849	0	0.0159953	0.0640437	0	0.257955	0.0178226	0.0505028	0.00847663	0	0.0110927	0	0	0.147635	0.154882	0.154051	0	0	0.0358462	0	0	0.00284863
geoMatrix_GSM1420015	0.066632	0	0.00194435	0.169735	0	0.207785	0.0454654	0.0309315	0	0.0631507	0	0	0	0.0823109	0.0894521	0.107615	0.0494854	0.00368329	0.0818102	0	0	0
geoMatrix_GSM1420016	0.0482703	0.0305089	0	0.0392288	0	0.212431	0	0.0443413	0.017087	0.00640024	0	0.00368405	0	0.256146	0.0988461	0.136574	0	0	0.106482	0	0	0
geoMatrix_GSM1420017	0.053568	0	0.00917789	0.133085	0	0.258928	0.0088137	0.0388544	0.00550908	0.066971	0	0.0100635	0	6.13248e-05	0.0934647	0.161015	0	0.0217569	0.135031	0	0	0.00370037
geoMatrix_GSM1420018	0.071478	0	0.02668	0.103587	0	0.0984011	0	0.0271268	0.0238878	0	0	0.00292381	0	0.43532	0.0306535	0.173407	0	0	0.00233172	0.00379587	0	0.000407545
geoMatrix_GSM1420019	0.0637856	0	0.016743	0.0101327	0	0.187044	0.000834102	0.020244	0.0157336	0	0.00679805	0	0	0.188825	0.0362043	0.365739	0	0.0198422	0.0518084	0	0	0.0162653
geoMatrix_GSM1420020	0.0336231	0	0.0020277	0.166111	0	0.146573	0.0568893	0.0802999	0.013154	0	0.00801181	0.0110469	0	0.138915	0.195903	0.0528988	0.0331286	0	0.061417	0	0	0
geoMatrix_GSM1420021	0.0637008	0	0.0240314	0.0510363	0	0.232998	0	0.00448969	0.0198719	0	0	0	0	0.272047	0.0960374	0.144888	0.0232205	0	0.0669807	0	0	0.000698023
geoMatrix_GSM1420022	0.0736445	0	0.00787292	0.107432	0	0.243291	0.0295058	0.054957	0.00987007	0	0.000993226	0.000158713	0.00573182	0.0379705	0.214012	0.127497	0.0135532	0	0.0735097	0	0	0
geoMatrix_GSM1420023	0.0556255	0	0.0605491	0.0568812	0	0.215114	0	0.0195228	0	0	0.0102786	0	0	0.167281	0.0446442	0.246167	0	0	0.10916	0.00587841	0	0.00889781
geoMatrix_GSM1420024	0.00030355	0.00774867	0	0.118182	0	0.209017	0.00444444	0.103333	0.0124448	0.0158712	0	0.0286876	0	0.065863	0.0768686	0.0509991	0.0959024	0.0415967	0.168737	0	0	0
geoMatrix_GSM1420025	0.0573847	0	0	0.114402	0	0.322681	0.00552039	0.02548	0.00925137	0	0	0.0205127	0.0339907	0.0731681	0.137628	0.110435	0.0188316	0	0.0701005	0	0.000614293	0
geoMatrix_GSM1420026	0.0207251	0	0	0.0459987	0	0.215735	0	0.0271418	0.0326773	0	0	0.0229099	0.0138581	0.336361	0.0786981	0.0995511	0.0521584	0	0.0541859	0	0	0
geoMatrix_GSM1420028	0.0255934	0	0.00463687	0.130472	0	0.189204	0	0.0214972	0.0117284	0	0	0.00295715	0	0.299614	0.0357969	0.180761	0	0.00199964	0.0957396	0	0	0
geoMatrix_GSM1420029	0.0129034	0.00567731	0.00213829	0.0877753	0	0.171526	0.0118097	0.0663891	0	0	0.0324719	0	0.0114557	0.290415	0.124653	0.119859	0.0102872	0	0.0430108	0	0.0096287	0
geoMatrix_GSM1420031	0.155546	0	0.247139	0.0651134	0	0.117587	0	0.0217145	0	0.0450122	0	0.0147515	0	0	0.0549332	0.112811	0.0529467	0.0270976	0.0853476	0	0	0
geoMatrix_GSM1420032	0.0343805	0	0.00419244	0.0626117	0	0.105196	0	0.0244469	0.0078817	0	0	0	0.0120538	0.383978	0.0377966	0.242164	0.0591282	0	0.0168775	0.00449394	0	0.00479777
geoMatrix_GSM1420033	0.0436224	0	0.0463623	0.0654553	0	0.12843	0	0.0578382	0.0271303	0	0	0.00637566	0	0.174583	0.0726385	0.306358	0	0.0475178	0.00309172	0	0	0.0205967
geoMatrix_GSM1420034	0.0755052	0	0.0259799	0.150858	0	0.158973	0.00582706	0.0903186	0.0214565	0	0	0.0201998	0.0471109	0.0989798	0.095567	0.164944	0.0109734	0.00105157	0.0245032	0	0	0.0077516
geoMatrix_GSM1420036	0.106585	0	0.00129078	0.129415	0	0.327243	0.0296123	0.0245764	0.00985749	0	0.0161598	0	0.0110768	0.0572092	0.0506841	0.163687	0	0.00911544	0.063488	0	0	0
geoMatrix_GSM1420037	0.0662377	0	0.0116076	0.224826	0	0.0625191	0.0869948	0.0654255	0.0156487	0.138188	0	0.00302633	0	0.104884	0.0760139	0.0891299	0.00813294	0	0.0432459	0	0.00411926	0
geoMatrix_GSM1420038	0.0351281	0	0.00435388	0.0649018	0	0.154197	0	0.0299952	0.0311978	0	0.0125277	0	0	0.343337	0.0783046	0.123324	0.0150206	0	0.104513	0	0	0.0031988
geoMatrix_GSM1420039	0.0168033	0	0	0.0434261	0	0.104583	0	0.036149	0.0027812	0.00563561	0	0.00116636	0	0.509891	0.0337338	0.140912	0.0636531	0	0.0412651	0	0	0
geoMatrix_GSM1420040	0.00732203	0	0.170822	0.100993	0	0.0592986	0.0349465	0.051088	0.0195432	0	0.024611	0	0	0.314053	0.0492064	0.133628	0	0	0.0344877	0	0	0
geoMatrix_GSM1420041	0.0703444	0	0.112055	0.0436503	0	0.118218	0.015641	0.0417933	0.00769812	0	0.00602745	0	0	0.388126	0.0834897	0.0891304	0	0	0.0238258	0	0	0
geoMatrix_GSM1420042	0.0963192	0	0.0067247	0.103118	0	0.188724	0.0100748	0.0490647	0.0088959	0	0.0362257	0	0.0114098	0.160367	0.142711	0.131355	0.00597967	0	0.04903	0	0	0
geoMatrix_GSM1420043	0	0.00468188	0	0.0768771	0	0.106551	0	0.0709627	0.0172822	0	0	0	0	0.659104	0	0.0426081	0	0	0.0010011	0.00937227	0.0115591	0
geoMatrix_GSM1420044	0.0280706	0	0.0233202	0.164809	0	0.09352	0.0293338	0.040496	0.00640144	0	0	0.0389251	0	0.26614	0.104758	0.114123	0.0403232	0	0.0473013	0	0	0.00247793
geoMatrix_GSM1420045	0.0590047	0	0.00966964	0.1861	0	0.145129	0.0256806	0.0959948	0.0598698	0	0	0.0270246	0	0.163793	0.0850541	0.091644	0.0181387	0	0.0328979	0	0	0
geoMatrix_GSM1420046	0.0834642	0.0400703	0.0859701	0.170661	0	0.0349982	0.0443313	0.118129	0.0541079	0.0121643	0	0	0.0019777	0.0903015	0.0666313	0.116715	0.00895359	0	0.0715246	0	0	0
geoMatrix_GSM1420047	0.00996429	0.00464278	0	0.0482571	0	0.154331	0.00153502	0.036377	0	0.0251488	0	0.0402938	0	0.311737	0.0796191	0.19096	0.0196552	0.0381145	0.0393482	0	0	1.53356e-05
geoMatrix_GSM1420048	0.00393826	0	0.000835462	0	0	0.180554	0	0	0.108159	0	0.0350872	0.00543512	0	0.660471	0.00252987	0	0	0	0.000620218	0.00237073	0	0
geoMatrix_GSM1420049	0.0760096	0	0.0296947	0.0562284	0	0.228485	0.0269503	0.0455585	0.0200196	0.00434923	0	4.17541e-05	2.12528e-05	0.0606167	0.0988901	0.194022	0.0327323	0.0290447	0.0876122	0	0	0.00972353
geoMatrix_GSM1420050	0.00268416	0	0	0.160975	0	0.189502	0.00264736	0.0348794	0.0122172	0	0	0.00840805	0.0335916	0.158205	0.155249	0.196251	0.0164773	0	0.0168211	0	0.0120926	0
geoMatrix_GSM1420051	0.096001	0	0.0278725	0.0784364	0	0.154536	0	0	0.0236778	0	0.011061	0	0	0.495954	0.00949131	0.0793672	0	0	0.0236023	0	0	0
geoMatrix_GSM1420052	0.0606981	0	0	0.0656894	0	0.311423	0.033062	0.0275707	0.000846272	0.0329977	0	0	0.0336687	0.0519284	0.114263	0.188258	0.0239154	0.00173648	0.0539422	0	0	0
geoMatrix_GSM1420053	0.011987	0	0.000735298	0.0650611	0	0.206726	0	0.075968	0.0193775	0	0.0400115	0	0	0.282445	0.154885	0.0862225	0.0131859	0.00365408	0	0.0336224	0	0.00611861
geoMatrix_GSM1420054	0.0771048	0	0.052339	0.115644	0	0.18197	0.0485587	0.05047	0.00496757	0.0842292	0	0	0	0.0558868	0.0916445	0.18173	0	0	0.0554554	0	0	0
geoMatrix_GSM1420055	0.0354233	0	0.0691918	0.101618	0	0.0760507	0.028477	0.0433054	0.0410377	0.0174403	0.00262888	0	0	0.20223	0.0843273	0.1893	0.0511376	0	0.0578327	0	0	0
geoMatrix_GSM1420056	0.0820013	0	0.00150513	0.0460555	0	0.393586	0	0.0685282	0	0.00430888	0	0	0.00697313	0.058004	0.169212	0.113434	0.0175085	0.0153915	0.0234917	0	0	0

## Sheet: S2
Table-S2: Relative Immune Scores of 1198 BRCA patients
ID	StromalScore	ImmuneScore	ESTIMATEScore
TCGA_TCGA-A7-A5ZW	1379.08	871.692	2250.77
TCGA_TCGA-E2-A10E	151.695	391.72	543.415
TCGA_TCGA-A7-A0DC	-353.132	-673.196	-1026.33
TCGA_TCGA-E2-A105	-430.535	-269.185	-699.72
TCGA_TCGA-E2-A158	-1133.79	-325.008	-1458.8
TCGA_TCGA-BH-A202	594.445	1159.46	1753.9
TCGA_TCGA-D8-A1XS	892.57	444.825	1337.4
TCGA_TCGA-AR-A5QP	618.721	477.391	1096.11
TCGA_TCGA-A8-A06O	540.553	568.806	1109.36
TCGA_TCGA-A8-A082	347.981	446.719	794.7
TCGA_TCGA-A8-A08I	85.9224	2380.14	2466.06
TCGA_TCGA-E2-A14W	-369.976	-582.343	-952.319
TCGA_TCGA-A2-A1FX	780.433	721.566	1502
TCGA_TCGA-EW-A1P6	669.961	53.4378	723.398
TCGA_TCGA-AO-A0JJ	1436.05	1825.07	3261.13
TCGA_TCGA-A8-A092	275.311	263.692	539.003
TCGA_TCGA-AN-A0FV	543.477	-52.9818	490.495
TCGA_TCGA-A8-A0A4	660.414	-115.112	545.302
TCGA_TCGA-E9-A1ND	731.895	2374.24	3106.14
TCGA_TCGA-A2-A3XV	273.749	544.432	818.181
TCGA_TCGA-A8-A096	1482.59	1896.67	3379.25
TCGA_TCGA-AR-A0TQ	359.89	1355.04	1714.93
TCGA_TCGA-BH-A0AU	752.51	641.283	1393.79
TCGA_TCGA-A7-A0D9	138.136	-345.458	-207.323
TCGA_TCGA-A7-A13E	385.18	353.129	738.309
TCGA_TCGA-AN-A0XV	853.499	691.901	1545.4
TCGA_TCGA-C8-A26V	184.554	522.741	707.295
TCGA_TCGA-BH-A0HQ	667.305	129.248	796.553
TCGA_TCGA-AR-A5QQ	553.054	2334.18	2887.23
TCGA_TCGA-AC-A2FB	990.011	2532.04	3522.05
TCGA_TCGA-AR-A250	1342.36	1056.03	2398.38
TCGA_TCGA-EW-A1P3	492.967	529.843	1022.81
TCGA_TCGA-AN-A03Y	130.438	634.368	764.807
TCGA_TCGA-BH-A0HK	815.034	631.884	1446.92
TCGA_TCGA-E2-A1II	152.572	2592.03	2744.61
TCGA_TCGA-E2-A1LI	-313.544	1059.5	745.961
TCGA_TCGA-AO-A0J5	1370.48	401.501	1771.98
TCGA_TCGA-A8-A085	247.064	-608.344	-361.28
TCGA_TCGA-D8-A1JT	-238.144	274.722	36.578
TCGA_TCGA-AC-A3YJ	-155.448	900.33	744.882
TCGA_TCGA-A7-A13D	41.7931	-395.343	-353.55
TCGA_TCGA-C8-A1HG	563.357	1582.16	2145.52
TCGA_TCGA-GM-A2DO	259.767	3212.49	3472.26
TCGA_TCGA-BH-A1F5	203.722	-158.433	45.2891
TCGA_TCGA-A2-A04R	86.2873	-489.34	-403.052
TCGA_TCGA-AN-A04A	1022.31	334.411	1356.72
TCGA_TCGA-A7-A3RF	-202.563	-370.12	-572.683
TCGA_TCGA-D8-A1X9	955.847	853.537	1809.38
TCGA_TCGA-AR-A1AN	1205.55	730.345	1935.9
TCGA_TCGA-AO-A12D	1231.03	1828.12	3059.15
TCGA_TCGA-AC-A2B8	1353.35	1287.78	2641.13
TCGA_TCGA-AR-A2LR	778.08	85.7645	863.845
TCGA_TCGA-AO-A1KP	-413.19	-589.228	-1002.42
TCGA_TCGA-A2-A1G6	650.25	712.643	1362.89
TCGA_TCGA-A2-A3XZ	158.086	2026.76	2184.84
TCGA_TCGA-A2-A0YM	245.306	1179.68	1424.99
TCGA_TCGA-E2-A1B5	931.702	2769.59	3701.3
TCGA_TCGA-AR-A24H	-100.845	734.934	634.088
TCGA_TCGA-LL-A5YN	338.852	2517.52	2856.38
TCGA_TCGA-B6-A0RM	-327.276	-272.788	-600.064
TCGA_TCGA-5T-A9QA	-1385.64	-260.045	-1645.69
TCGA_TCGA-A2-A0SY	1276.72	1378.32	2655.04
TCGA_TCGA-A1-A0SB	-292.799	-986.921	-1279.72
TCGA_TCGA-AO-A12G	798.882	510.542	1309.42
TCGA_TCGA-OL-A6VO	-438.005	597.663	159.659
TCGA_TCGA-E2-A14T	7.41077	397.464	404.875
TCGA_TCGA-A7-A3J1	968.726	1886.12	2854.84
TCGA_TCGA-AR-A5QM	989.782	1218.36	2208.14
TCGA_TCGA-E9-A1R5	667.281	25.7791	693.06
TCGA_TCGA-E2-A14Q	267.141	301.145	568.286
TCGA_TCGA-E2-A14Y	-534.497	50.8007	-483.696
TCGA_TCGA-E9-A1NH	1292.52	775.322	2067.84
TCGA_TCGA-BH-A1F6	508.851	1395.55	1904.4
TCGA_TCGA-A2-A0YL	956.634	837.522	1794.16
TCGA_TCGA-D8-A1XJ	443.274	109.723	552.997
TCGA_TCGA-BH-A18N	99.0492	21.3619	120.411
TCGA_TCGA-A8-A09E	-134.862	-161.182	-296.045
TCGA_TCGA-D8-A27L	1225.94	1103.67	2329.6
TCGA_TCGA-A8-A06Y	-773.153	-450.861	-1224.01
TCGA_TCGA-AO-A03V	47.0763	68.0839	115.16
TCGA_TCGA-S3-AA11	-344.543	-450.008	-794.55
TCGA_TCGA-AR-A5QN	692.367	793.94	1486.31
TCGA_TCGA-A8-A09D	1578.15	1127.02	2705.17
TCGA_TCGA-OL-A5RY	1389.79	2527.27	3917.06
TCGA_TCGA-B6-A0RV	191.812	958.401	1150.21
TCGA_TCGA-A7-A0CG	1312.04	1586.38	2898.42
TCGA_TCGA-AO-A128	689.701	3181.81	3871.51
TCGA_TCGA-AC-A3QQ	1117.33	862.972	1980.3
TCGA_TCGA-A8-A08H	1998.17	2683.37	4681.55
TCGA_TCGA-WT-AB41	302.725	2391.35	2694.08
TCGA_TCGA-BH-A5IZ	-359.886	353.3	-6.58534
TCGA_TCGA-AN-A0AL	903.493	1363.17	2266.66
TCGA_TCGA-E2-A1BD	425.785	133.169	558.953
TCGA_TCGA-D8-A1J8	856.244	1643.25	2499.49
TCGA_TCGA-BH-A0DI	1617.03	1236.6	2853.63
TCGA_TCGA-B6-A0IG	-39.7396	98.5043	58.7647
TCGA_TCGA-EW-A1IW	729.901	685.816	1415.72
TCGA_TCGA-BH-A0AV	1256.25	681.824	1938.07
TCGA_TCGA-AC-A23E	1702.32	837.364	2539.68
TCGA_TCGA-B6-A0X0	-675.948	-193.686	-869.634
TCGA_TCGA-A7-A26J	902.151	624.799	1526.95
TCGA_TCGA-A1-A0SF	614.371	1048.33	1662.7
TCGA_TCGA-AN-A0XT	181.867	26.748	208.615
TCGA_TCGA-MS-A51U	870.907	795.385	1666.29
TCGA_TCGA-A2-A3XT	361.686	1817.03	2178.72
TCGA_TCGA-AC-A7VC	1011.87	736.33	1748.2
TCGA_TCGA-A2-A3KC	1133.42	896.095	2029.52
TCGA_TCGA-LL-A5YM	189.114	638.511	827.625
TCGA_TCGA-AR-A0TY	-303.644	-115.121	-418.764
TCGA_TCGA-A7-A3J0	-568.127	514.652	-53.4753
TCGA_TCGA-AR-A0TX	1000.25	1914.18	2914.42
TCGA_TCGA-A7-A26E	1146.38	384.21	1530.59
TCGA_TCGA-OL-A66J	865.026	578.052	1443.08
TCGA_TCGA-E2-A153	1597.83	818.203	2416.03
TCGA_TCGA-BH-A0B1	684.77	275.241	960.011
TCGA_TCGA-AR-A24T	1583.85	822.963	2406.81
TCGA_TCGA-AR-A1AR	1176.44	1993.19	3169.63
TCGA_TCGA-AO-A03M	384.745	1654.1	2038.85
TCGA_TCGA-AO-A03N	478.301	154.542	632.843
TCGA_TCGA-A8-A08C	34.0251	12.2236	46.2487
TCGA_TCGA-A8-A09G	237.977	1220.44	1458.42
TCGA_TCGA-A8-A09Q	986.5	1583.78	2570.28
TCGA_TCGA-EW-A1PH	-227.738	304.444	76.7053
TCGA_TCGA-AQ-A7U7	1693.42	2765.78	4459.2
TCGA_TCGA-C8-A27A	-431.985	-342.93	-774.916
TCGA_TCGA-AO-A0JL	70.6531	77.8617	148.515
TCGA_TCGA-A2-A0YD	1542.19	1346.8	2888.99
TCGA_TCGA-E9-A1RB	98.478	242.927	341.405
TCGA_TCGA-C8-A131	632.396	865.79	1498.19
TCGA_TCGA-E2-A15C	713.885	369.796	1083.68
TCGA_TCGA-D8-A27M	1201.85	2158.41	3360.25
TCGA_TCGA-C8-A278	1298.41	1833.62	3132.03
TCGA_TCGA-A2-A0EU	272.593	45.6225	318.215
TCGA_TCGA-B6-A0RQ	-21.9472	-266.319	-288.267
TCGA_TCGA-BH-A18J	737.24	255.79	993.03
TCGA_TCGA-C8-A135	750.291	945.04	1695.33
TCGA_TCGA-A8-A07B	647.249	92.7771	740.026
TCGA_TCGA-B6-A0X5	-324.05	-203.369	-527.419
TCGA_TCGA-AR-A24X	649.993	298.193	948.186
TCGA_TCGA-S3-AA10	341.362	2442.49	2783.85
TCGA_TCGA-A2-A0CM	745.157	1848.46	2593.61
TCGA_TCGA-GM-A3XN	1288.2	1255.93	2544.13
TCGA_TCGA-LL-A6FP	-976.638	-411.525	-1388.16
TCGA_TCGA-AC-A2FG	435.063	274.014	709.078
TCGA_TCGA-AO-A124	-674.729	256.884	-417.845
TCGA_TCGA-B6-A0RH	722.334	394.429	1116.76
TCGA_TCGA-E2-A15J	-245.818	-90.4931	-336.311
TCGA_TCGA-EW-A2FW	186.575	-83.1331	103.442
TCGA_TCGA-C8-A12U	-735.847	996.892	261.044
TCGA_TCGA-AR-A1AJ	1293.87	2770.32	4064.19
TCGA_TCGA-E2-A15D	586.71	457.959	1044.67
TCGA_TCGA-AN-A0AR	-698.996	-298.144	-997.141
TCGA_TCGA-AO-A03U	1187.99	2090.56	3278.54
TCGA_TCGA-EW-A1J6	-11.4447	1335.53	1324.09
TCGA_TCGA-C8-A273	664.907	249.208	914.115
TCGA_TCGA-BH-A0E0	-633.355	424.297	-209.058
TCGA_TCGA-S3-AA12	-344.411	-210.834	-555.245
TCGA_TCGA-BH-A0BZ	1366.76	1936.94	3303.71
TCGA_TCGA-BH-A0E2	791.491	470.98	1262.47
TCGA_TCGA-A2-A0ER	-95.3975	253.925	158.527
TCGA_TCGA-AR-A0U3	-424.405	196.293	-228.112
TCGA_TCGA-A8-A090	769.022	918.524	1687.55
TCGA_TCGA-A2-A0YT	-89.9921	242.252	152.26
TCGA_TCGA-OL-A66I	1043.7	2805.82	3849.51
TCGA_TCGA-A2-A04Q	1070.96	2896.28	3967.24
TCGA_TCGA-AR-A1AM	754.76	814.313	1569.07
TCGA_TCGA-E2-A10A	279.257	365.726	644.983
TCGA_TCGA-BH-A0C0	465.24	2433.17	2898.41
TCGA_TCGA-E2-A1LA	747.492	1915.71	2663.2
TCGA_TCGA-AR-A2LN	1496.8	1022.65	2519.46
TCGA_TCGA-C8-A26W	722.337	1216.56	1938.89
TCGA_TCGA-AR-A24Q	870.06	1026.37	1896.43
TCGA_TCGA-A8-A099	375.793	364.621	740.414
TCGA_TCGA-GM-A2DB	-348.984	1164.26	815.273
TCGA_TCGA-A2-A3XY	1129.65	1701.21	2830.86
TCGA_TCGA-OL-A5D7	-363.713	1882.54	1518.83
TCGA_TCGA-AR-A1AH	-414.789	-288.674	-703.464
TCGA_TCGA-A2-A0EQ	456.997	2446.73	2903.72
TCGA_TCGA-BH-A18I	1474.99	1383.01	2858
TCGA_TCGA-E9-A227	899.669	1510.27	2409.94
TCGA_TCGA-AQ-A54N	-1356.92	120.194	-1236.73
TCGA_TCGA-D8-A27R	726.176	1017.55	1743.73
TCGA_TCGA-AO-A1KS	346.058	316.417	662.475
TCGA_TCGA-A2-A0YK	1340.19	2270.82	3611.01
TCGA_TCGA-EW-A1J2	1304.05	1136.86	2440.91
TCGA_TCGA-D8-A143	-306.704	672.625	365.921
TCGA_TCGA-BH-A0HB	558.335	1362.38	1920.72
TCGA_TCGA-B6-A0RU	294.169	-65.6351	228.533
TCGA_TCGA-E9-A1R3	1015.55	1104.48	2120.03
TCGA_TCGA-AC-A2FF	1695.79	1593.73	3289.52
TCGA_TCGA-E2-A1IH	1737.54	2135.93	3873.46
TCGA_TCGA-C8-A8HQ	1068.93	1260.45	2329.39
TCGA_TCGA-BH-A5J0	1220.23	1997.78	3218.01
TCGA_TCGA-E9-A244	59.6328	95.3839	155.017
TCGA_TCGA-EW-A6SB	-401.078	2396.45	1995.37
TCGA_TCGA-A7-A0DB	1189.4	629.803	1819.2
TCGA_TCGA-D8-A1XC	-864.386	-280.28	-1144.67
TCGA_TCGA-BH-A0HI	779.366	567.46	1346.83
TCGA_TCGA-AN-A0FY	518.66	69.7393	588.4
TCGA_TCGA-BH-A1EN	420.051	-27.3003	392.75
TCGA_TCGA-BH-A1FJ	-273.05	-469.726	-742.776
TCGA_TCGA-A8-A08R	622.258	1594.93	2217.19
TCGA_TCGA-AC-A2FK	480.069	729.019	1209.09
TCGA_TCGA-BH-A201	961.396	95.5521	1056.95
TCGA_TCGA-BH-A0HA	1419.83	1299.32	2719.15
TCGA_TCGA-BH-A18P	412.327	424.051	836.378
TCGA_TCGA-AC-A4ZE	-26.8563	46.9597	20.1035
TCGA_TCGA-AR-A2LM	1224.44	660.499	1884.94
TCGA_TCGA-D8-A1Y2	1789.21	2372.05	4161.26
TCGA_TCGA-3C-AALI	288.179	1261.27	1549.45
TCGA_TCGA-E9-A243	1414.28	2898.69	4312.97
TCGA_TCGA-OL-A5RV	96.5689	31.8171	128.386
TCGA_TCGA-C8-A1HE	209.483	334.36	543.844
TCGA_TCGA-A1-A0SI	1393.73	1243.23	2636.96
TCGA_TCGA-AO-A03T	-165.709	815.104	649.395
TCGA_TCGA-D8-A1Y0	1069.09	1418.35	2487.44
TCGA_TCGA-OL-A66N	743.475	1214.61	1958.09
TCGA_TCGA-GM-A2D9	612.43	757.001	1369.43
TCGA_TCGA-BH-A208	2133.7	856.222	2989.92
TCGA_TCGA-BH-A0H9	21.8262	25.0233	46.8495
TCGA_TCGA-BH-A0BJ	979	827.781	1806.78
TCGA_TCGA-E9-A22A	1740.01	1703.36	3443.36
TCGA_TCGA-BH-A1FG	8.5073	212.557	221.065
TCGA_TCGA-OL-A66P	1125.7	2775.63	3901.33
TCGA_TCGA-BH-A0BQ	1195.62	1201.36	2396.98
TCGA_TCGA-E2-A15R	-447.914	-811.539	-1259.45
TCGA_TCGA-A2-A0D1	-233.131	-311.561	-544.692
TCGA_TCGA-E9-A249	-111.378	218.626	107.248
TCGA_TCGA-AN-A041	889.59	296.096	1185.69
TCGA_TCGA-AR-A2LJ	1120.45	1992	3112.45
TCGA_TCGA-A7-A6VX	632.693	270.759	903.453
TCGA_TCGA-A7-A4SA	853.679	1784.8	2638.48
TCGA_TCGA-BH-A0W3	-341.216	154.602	-186.614
TCGA_TCGA-A8-A08X	1150.99	1486.98	2637.98
TCGA_TCGA-BH-A1EX	1157.65	1002.05	2159.69
TCGA_TCGA-A7-A13F	167.287	301.86	469.147
TCGA_TCGA-B6-A0I1	-1101.15	-404.762	-1505.91
TCGA_TCGA-OL-A5RU	440.367	1777.53	2217.89
TCGA_TCGA-AN-A0XP	551.837	137.079	688.915
TCGA_TCGA-EW-A2FV	730.422	1217	1947.42
TCGA_TCGA-BH-A1EO	1825.1	1223.23	3048.33
TCGA_TCGA-A8-A097	984.167	771.51	1755.68
TCGA_TCGA-BH-A18Q	54.0309	900.722	954.753
TCGA_TCGA-A7-A0CE	-329.717	57.4993	-272.218
TCGA_TCGA-BH-A0BL	1546.35	1878.63	3424.98
TCGA_TCGA-BH-A0B2	1572.61	1958.19	3530.8
TCGA_TCGA-EW-A1PE	1028.52	1575.01	2603.53
TCGA_TCGA-E2-A15S	-807.558	-716.94	-1524.5
TCGA_TCGA-D8-A27I	1414.4	1462.51	2876.91
TCGA_TCGA-BH-A18T	-274.836	416.279	141.443
TCGA_TCGA-5L-AAT1	1037.48	2193.6	3231.08
TCGA_TCGA-LL-A6FR	434.88	347.885	782.765
TCGA_TCGA-AR-A2LQ	1783.1	881.96	2665.06
TCGA_TCGA-D8-A1J9	898.992	613.929	1512.92
TCGA_TCGA-AR-A1AW	1242.66	3223.61	4466.27
TCGA_TCGA-AO-A0J6	-598.252	1422.93	824.683
TCGA_TCGA-E9-A24A	1236.5	1261.25	2497.75
TCGA_TCGA-A2-A3XU	-1058.27	-582.997	-1641.27
TCGA_TCGA-AR-A24R	422.156	767.255	1189.41
TCGA_TCGA-AO-A0JC	748.56	3775.11	4523.66
TCGA_TCGA-A2-A25E	227.392	83.8707	311.262
TCGA_TCGA-B6-A0I8	255.914	-366.228	-110.314
TCGA_TCGA-BH-A1EV	579.235	-108.646	470.589
TCGA_TCGA-JL-A3YX	-2.94009	-187.321	-190.261
TCGA_TCGA-E2-A1IF	910.117	658.889	1569.01
TCGA_TCGA-GM-A3XL	-507.73	1583.21	1075.48
TCGA_TCGA-BH-A0W5	1045.62	2234.64	3280.26
TCGA_TCGA-3C-AAAU	-579.723	-415.826	-995.549
TCGA_TCGA-BH-A1ES	113.224	-411.952	-298.728
TCGA_TCGA-C8-A133	-1097.6	-97.1164	-1194.71
TCGA_TCGA-A2-A0T1	1457.84	2277.21	3735.05
TCGA_TCGA-UL-AAZ6	-699.163	149.328	-549.835
TCGA_TCGA-A8-A07F	495.145	570.399	1065.54
TCGA_TCGA-A8-A091	232.188	201.232	433.419
TCGA_TCGA-BH-A0W4	583.966	-178.919	405.047
TCGA_TCGA-WT-AB44	698.722	592.075	1290.8
TCGA_TCGA-LL-A6FQ	68.4596	721.159	789.619
TCGA_TCGA-AO-A0J3	-869.542	-334.985	-1204.53
TCGA_TCGA-D8-A1XK	-344.835	1040.66	695.828
TCGA_TCGA-BH-A0B3	682.031	1455.22	2137.25
TCGA_TCGA-BH-A0BD	825.007	1232.11	2057.12
TCGA_TCGA-D8-A1XR	206.696	-13.3085	193.387
TCGA_TCGA-A8-A08L	222.729	1232.59	1455.32
TCGA_TCGA-AQ-A0Y5	1132.59	426.653	1559.25
TCGA_TCGA-EW-A1P1	1722.51	1637.61	3360.12
TCGA_TCGA-A7-A26G	1657.02	1461.01	3118.03
TCGA_TCGA-A8-A093	708.602	-270.103	438.499
TCGA_TCGA-AR-A0TR	-1147.19	-24.0862	-1171.28
TCGA_TCGA-BH-A8FZ	1182.9	1924.1	3107
TCGA_TCGA-GM-A2DA	1099.29	1724.34	2823.63
TCGA_TCGA-A7-A2KD	1016.78	1207.62	2224.4
TCGA_TCGA-A8-A06R	1138.33	1177	2315.33
TCGA_TCGA-C8-A274	-340.608	75.1025	-265.505
TCGA_TCGA-E9-A54X	-1685.65	-977.14	-2662.79
TCGA_TCGA-AC-A5XU	579.889	99.9538	679.843
TCGA_TCGA-BH-A0DP	1016.87	1145.99	2162.86
TCGA_TCGA-D8-A13Y	-888.663	-907.79	-1796.45
TCGA_TCGA-EW-A1IZ	326.765	2575.43	2902.2
TCGA_TCGA-BH-A0HL	-982.457	-1052.36	-2034.82
TCGA_TCGA-E2-A152	1061.37	574.427	1635.8
TCGA_TCGA-GM-A2DM	-252.434	742.822	490.388
TCGA_TCGA-E2-A15A	573.988	1527.92	2101.91
TCGA_TCGA-BH-A1FN	456.874	210.352	667.226
TCGA_TCGA-E9-A1RC	-26.3031	-422.543	-448.846
TCGA_TCGA-BH-A0E6	21.3888	983.425	1004.81
TCGA_TCGA-BH-A0DQ	1425.92	656.507	2082.43
TCGA_TCGA-PL-A8LZ	1226.14	2205.25	3431.39
TCGA_TCGA-E9-A1N3	-463.64	-527.56	-991.201
TCGA_TCGA-BH-A2L8	1018.75	2221.5	3240.26
TCGA_TCGA-A7-A5ZX	799.131	93.8467	892.978
TCGA_TCGA-PE-A5DE	722.801	2717.61	3440.41
TCGA_TCGA-BH-A0HO	581.194	958.04	1539.23
TCGA_TCGA-EW-A1OY	-41.2328	310.178	268.945
TCGA_TCGA-AQ-A04J	1062.94	2024.03	3086.96
TCGA_TCGA-E2-A107	-426.988	66.2802	-360.708
TCGA_TCGA-AC-A6IV	1789.88	2022.42	3812.31
TCGA_TCGA-C8-A1HM	95.5165	2287.49	2383
TCGA_TCGA-EW-A1J1	148.68	1043.16	1191.84
TCGA_TCGA-E9-A1QZ	911.19	1971.72	2882.91
TCGA_TCGA-D8-A1XL	282.643	1787.65	2070.29
TCGA_TCGA-AN-A0FF	685.011	1085.66	1770.68
TCGA_TCGA-BH-A0BC	1177.56	1642.16	2819.72
TCGA_TCGA-GM-A2DH	34.5061	1732.44	1766.95
TCGA_TCGA-BH-A8FY	-609.966	291.068	-318.898
TCGA_TCGA-PE-A5DC	-19.3255	225.35	206.024
TCGA_TCGA-A8-A0AB	-163.034	-706.734	-869.768
TCGA_TCGA-LD-A9QF	1515.93	2847.81	4363.74
TCGA_TCGA-AR-A1AO	1704.96	2828.56	4533.52
TCGA_TCGA-E2-A1IG	964.447	322.12	1286.57
TCGA_TCGA-BH-A0DT	816.062	935.777	1751.84
TCGA_TCGA-A8-A09R	846.515	1145.22	1991.73
TCGA_TCGA-AR-A254	1328.5	1662.46	2990.96
TCGA_TCGA-E2-A1L7	416.16	1574.82	1990.98
TCGA_TCGA-BH-A1ET	731.753	489.633	1221.39
TCGA_TCGA-LL-A442	-252.091	701.787	449.696
TCGA_TCGA-A1-A0SG	700.532	689.253	1389.78
TCGA_TCGA-BH-A0BA	580.865	582.684	1163.55
TCGA_TCGA-A2-A4RW	710.526	657.933	1368.46
TCGA_TCGA-GM-A4E0	1648.52	2090.88	3739.4
TCGA_TCGA-A2-A0YF	266.517	720.422	986.94
TCGA_TCGA-A7-A0CJ	-346.193	134.563	-211.63
TCGA_TCGA-EW-A3U0	1040.7	2838.31	3879.01
TCGA_TCGA-D8-A1JL	1065.2	1860.64	2925.85
TCGA_TCGA-AO-A1KT	835.562	634.99	1470.55
TCGA_TCGA-C8-A27B	-38.9644	1695.23	1656.27
TCGA_TCGA-E9-A1R6	209.156	-36.8096	172.346
TCGA_TCGA-E2-A1L9	1496.83	1028.06	2524.89
TCGA_TCGA-AR-A1AI	-178.379	1908.88	1730.5
TCGA_TCGA-E2-A10B	678.547	548.69	1227.24
TCGA_TCGA-D8-A1XV	-527.801	-362.193	-889.994
TCGA_TCGA-A8-A07U	929.476	2489.31	3418.79
TCGA_TCGA-EW-A1OX	-1228.04	-1095.92	-2323.97
TCGA_TCGA-A2-A4S0	-434.56	-214.829	-649.389
TCGA_TCGA-D8-A27V	781.442	164.161	945.603
TCGA_TCGA-LL-A73Z	1010.82	1496.48	2507.3
TCGA_TCGA-AC-A2QJ	1300.69	2044.07	3344.76
TCGA_TCGA-A7-A0CD	133.169	-192.769	-59.6005
TCGA_TCGA-D8-A1XZ	756.435	851.681	1608.12
TCGA_TCGA-A2-A4S3	70.2234	1101.72	1171.94
TCGA_TCGA-E2-A15M	1748.97	2159.69	3908.66
TCGA_TCGA-E9-A1NE	1150.7	2553.63	3704.33
TCGA_TCGA-E2-A1IL	679.719	-112.173	567.546
TCGA_TCGA-EW-A424	473.489	-199.398	274.091
TCGA_TCGA-E2-A1LL	-460.345	-57.7553	-518.1
TCGA_TCGA-AC-A8OR	-852.062	344.747	-507.315
TCGA_TCGA-A7-A6VW	15.0882	969.897	984.985
TCGA_TCGA-A2-A0EV	1032.35	1200.36	2232.71
TCGA_TCGA-AR-A1AV	337.869	127.543	465.412
TCGA_TCGA-D8-A1JF	884.629	601.69	1486.32
TCGA_TCGA-EW-A1P5	240.064	1098.81	1338.87
TCGA_TCGA-EW-A1PA	357.24	434.2	791.44
TCGA_TCGA-AC-A8OP	518.894	495.236	1014.13
TCGA_TCGA-BH-A0BW	373.02	1968.73	2341.75
TCGA_TCGA-D8-A27P	256.116	-141.299	114.818
TCGA_TCGA-AR-A0TW	234.467	1311.5	1545.97
TCGA_TCGA-AR-A24V	1604.37	949.415	2553.78
TCGA_TCGA-AC-A3TN	141.718	239.59	381.309
TCGA_TCGA-A7-A5ZV	-267.035	677.116	410.081
TCGA_TCGA-4H-AAAK	1198.79	633.595	1832.38
TCGA_TCGA-A7-A13H	805.658	1729.93	2535.59
TCGA_TCGA-AC-A3W5	1515.18	1927.93	3443.11
TCGA_TCGA-E2-A574	-1108.93	-663.551	-1772.48
TCGA_TCGA-PL-A8LV	11.3481	1144.56	1155.91
TCGA_TCGA-A2-A0CV	988.105	1132.4	2120.51
TCGA_TCGA-A2-A0T3	-203.222	-345.941	-549.162
TCGA_TCGA-A1-A0SP	35.1427	1177.26	1212.4
TCGA_TCGA-OL-A5RX	335.958	675.618	1011.58
TCGA_TCGA-BH-A0AY	1434.59	1262.08	2696.66
TCGA_TCGA-BH-A0BR	1460.4	1230.26	2690.66
TCGA_TCGA-E2-A9RU	360.752	615.788	976.541
TCGA_TCGA-C8-A12X	153.501	453.798	607.299
TCGA_TCGA-B6-A400	456.031	1100.08	1556.11
TCGA_TCGA-E2-A56Z	-201.011	8.88556	-192.125
TCGA_TCGA-E2-A159	625.301	1963.34	2588.64
TCGA_TCGA-EW-A423	-83.4577	1104.01	1020.55
TCGA_TCGA-AR-A0TS	710.466	2316.05	3026.52
TCGA_TCGA-A8-A09N	383.096	306.058	689.154
TCGA_TCGA-EW-A2FS	200.007	947.665	1147.67
TCGA_TCGA-A2-A04X	414.984	1837.82	2252.81
TCGA_TCGA-5L-AAT0	1137.52	1437.34	2574.86
TCGA_TCGA-AO-A0J4	264.547	1538.59	1803.13
TCGA_TCGA-E2-A15K	-40.7212	789.392	748.671
TCGA_TCGA-A2-A0T0	460.466	644.616	1105.08
TCGA_TCGA-B6-A0IB	-595.951	-650.87	-1246.82
TCGA_TCGA-E2-A14N	-556.867	963.516	406.649
TCGA_TCGA-C8-A1HO	-64.6273	-134.836	-199.463
TCGA_TCGA-E9-A1RH	331.906	218.701	550.607
TCGA_TCGA-A8-A0A6	811.885	1954.24	2766.13
TCGA_TCGA-BH-A0H3	1162.69	855.005	2017.7
TCGA_TCGA-E9-A1R0	798.65	727.922	1526.57
TCGA_TCGA-A8-A095	342.472	339.105	681.577
TCGA_TCGA-A8-A07W	465.329	667.986	1133.31
TCGA_TCGA-OL-A5DA	83.0404	443.776	526.816
TCGA_TCGA-AR-A1AS	168.323	194.443	362.766
TCGA_TCGA-A8-A09T	631.616	422.933	1054.55
TCGA_TCGA-B6-A0RI	834.798	433.457	1268.26
TCGA_TCGA-A2-A0CU	323.074	-61.1636	261.91
TCGA_TCGA-BH-A42U	776.141	1541.7	2317.84
TCGA_TCGA-E2-A1LH	685.024	2354.47	3039.49
TCGA_TCGA-BH-A18M	1113.36	635.804	1749.17
TCGA_TCGA-C8-A12V	912.311	3091.84	4004.15
TCGA_TCGA-AR-A0TV	-121.271	1371	1249.73
TCGA_TCGA-E2-A570	884.497	174.198	1058.69
TCGA_TCGA-D8-A27H	696.452	392.484	1088.94
TCGA_TCGA-AN-A0XR	-136.223	-218.424	-354.647
TCGA_TCGA-GM-A3XG	-61.5937	-121.642	-183.235
TCGA_TCGA-AR-A2LE	230.6	308.15	538.75
TCGA_TCGA-A2-A1G4	-273.176	269.348	-3.82751
TCGA_TCGA-BH-A8G0	1402.15	1944.63	3346.78
TCGA_TCGA-AN-A04C	-196.746	535.814	339.068
TCGA_TCGA-HN-A2NL	-750.459	703.233	-47.2263
TCGA_TCGA-A2-A3XX	104.862	881.296	986.157
TCGA_TCGA-LL-A440	1720.52	1799.14	3519.65
TCGA_TCGA-D8-A73U	1663.27	3134.04	4797.31
TCGA_TCGA-OL-A5S0	805.085	1370.37	2175.45
TCGA_TCGA-B6-A0IH	1025.61	1145.27	2170.88
TCGA_TCGA-AR-A1AX	1000.83	2388.35	3389.18
TCGA_TCGA-PL-A8LX	-271.684	494.933	223.249
TCGA_TCGA-E2-A15I	455.745	1028.07	1483.81
TCGA_TCGA-BH-A0EI	904.487	-116.053	788.434
TCGA_TCGA-E9-A245	-167.187	-206.432	-373.619
TCGA_TCGA-A2-A0CK	576.112	831.812	1407.92
TCGA_TCGA-A1-A0SJ	599.488	286.037	885.525
TCGA_TCGA-A8-A09X	1195.02	1858.04	3053.06
TCGA_TCGA-A2-A0D4	-314.055	-422.502	-736.558
TCGA_TCGA-E9-A2JS	274.442	122.756	397.198
TCGA_TCGA-BH-A18K	771.134	299.331	1070.46
TCGA_TCGA-E2-A572	-540.232	238.697	-301.536
TCGA_TCGA-AO-A125	-1335.8	-370.758	-1706.56
TCGA_TCGA-OL-A66K	671.21	117.16	788.37
TCGA_TCGA-C8-A1HL	857.339	495.408	1352.75
TCGA_TCGA-A8-A081	-269.745	1297.76	1028.02
TCGA_TCGA-D8-A142	1041.07	921.117	1962.19
TCGA_TCGA-A2-A0T5	421.748	214.877	636.625
TCGA_TCGA-AR-A24N	620.486	252.955	873.441
TCGA_TCGA-E9-A1N9	443.596	354.784	798.38
TCGA_TCGA-A7-A26H	1093.38	946.225	2039.6
TCGA_TCGA-C8-A12O	1248.55	967.335	2215.88
TCGA_TCGA-BH-A0EE	-1006.15	840.956	-165.191
TCGA_TCGA-A2-A0CX	1095.52	1080.34	2175.86
TCGA_TCGA-E9-A295	619.214	350.297	969.511
TCGA_TCGA-A2-A0CQ	17.0264	857.565	874.591
TCGA_TCGA-E9-A1N6	1004.9	524.453	1529.35
TCGA_TCGA-AC-A6IX	849.492	1692.09	2541.58
TCGA_TCGA-AO-A0JI	-435.551	-38.4039	-473.955
TCGA_TCGA-BH-A0B9	-597.151	1825.66	1228.5
TCGA_TCGA-B6-A0I6	351.52	7.8771	359.397
TCGA_TCGA-BH-AB28	587.764	1100.87	1688.64
TCGA_TCGA-BH-A0B8	303.013	126.272	429.285
TCGA_TCGA-A8-A076	952.817	713.296	1666.11
TCGA_TCGA-LL-A73Y	758.234	1257.38	2015.62
TCGA_TCGA-S3-A6ZF	384.838	912.101	1296.94
TCGA_TCGA-AC-A2BK	-1270.03	-618.15	-1888.18
TCGA_TCGA-AC-A3OD	1136.28	2271.88	3408.16
TCGA_TCGA-E2-A155	-435.488	-507.471	-942.959
TCGA_TCGA-GM-A2DN	761.919	2083.31	2845.23
TCGA_TCGA-BH-A0HN	-637.071	96.1802	-540.891
TCGA_TCGA-E2-A14U	-438.102	-54.8181	-492.921
TCGA_TCGA-LL-A5YO	805.214	2953.55	3758.77
TCGA_TCGA-HN-A2OB	1309.77	381.094	1690.86
TCGA_TCGA-C8-A12N	1153.44	873.962	2027.41
TCGA_TCGA-E2-A15E	10.9634	213.068	224.032
TCGA_TCGA-AQ-A54O	-71.1846	715.472	644.288
TCGA_TCGA-D8-A1JE	1531.82	875.713	2407.54
TCGA_TCGA-A7-A6VV	981.998	1107.07	2089.07
TCGA_TCGA-AC-A7VB	-855.314	-777.729	-1633.04
TCGA_TCGA-A2-A0YH	1229.76	1814.63	3044.39
TCGA_TCGA-D8-A145	947.704	648.835	1596.54
TCGA_TCGA-D8-A1JS	-936.437	-222.79	-1159.23
TCGA_TCGA-A1-A0SM	959.309	572.725	1532.03
TCGA_TCGA-BH-A0HW	-1087.79	-918.909	-2006.69
TCGA_TCGA-BH-A42V	822.661	1055.71	1878.37
TCGA_TCGA-GM-A2DD	1312.55	2434.45	3746.99
TCGA_TCGA-A2-A25F	2102.05	3439.97	5542.03
TCGA_TCGA-E9-A54Y	-1033.21	204.172	-829.039
TCGA_TCGA-AN-A0XO	323.715	-608.511	-284.797
TCGA_TCGA-A2-A0D0	-820.485	1040.27	219.782
TCGA_TCGA-LD-A66U	733.989	1561.1	2295.08
TCGA_TCGA-D8-A1X7	503.075	189.042	692.117
TCGA_TCGA-AR-A1AK	1166.55	1809.77	2976.32
TCGA_TCGA-A8-A094	815.017	1690.89	2505.91
TCGA_TCGA-A8-A086	968.509	208.984	1177.49
TCGA_TCGA-B6-A0WS	974.057	1578.22	2552.28
TCGA_TCGA-A8-A09A	967.72	636.626	1604.35
TCGA_TCGA-BH-A0DL	196.603	2017.01	2213.61
TCGA_TCGA-A2-A3XS	182.052	982.19	1164.24
TCGA_TCGA-A8-A06P	1360.89	608.659	1969.54
TCGA_TCGA-E9-A1RI	1367.22	544.833	1912.06
TCGA_TCGA-AO-A0J2	-127.385	1169.05	1041.67
TCGA_TCGA-A8-A07Z	-231.095	725.591	494.496
TCGA_TCGA-S3-A6ZG	210.135	660.823	870.958
TCGA_TCGA-BH-A0HY	371.143	-216.898	154.245
TCGA_TCGA-E2-A15H	180.778	-48.0891	132.689
TCGA_TCGA-A8-A0A9	578.045	545.896	1123.94
TCGA_TCGA-B6-A0WW	428.862	20.0039	448.865
TCGA_TCGA-BH-A1FH	1707.39	534.57	2241.96
TCGA_TCGA-D8-A1JK	988.199	1799.58	2787.78
TCGA_TCGA-A7-A0DA	451.523	62.4989	514.021
TCGA_TCGA-A2-A0ES	1109.02	820.95	1929.97
TCGA_TCGA-A8-A06X	360.831	676.329	1037.16
TCGA_TCGA-A2-A0YJ	-627.485	-256.416	-883.901
TCGA_TCGA-E2-A1IK	-63.9967	1279.73	1215.73
TCGA_TCGA-S3-AA17	639.253	2520.37	3159.63
TCGA_TCGA-S3-AA15	1418.32	2630.71	4049.03
TCGA_TCGA-BH-A0E1	333.366	-89.0176	244.348
TCGA_TCGA-AN-A0FZ	212.128	-272.581	-60.4536
TCGA_TCGA-E2-A1IO	1373.92	1061.77	2435.69
TCGA_TCGA-B6-A1KC	-197.359	-216.896	-414.255
TCGA_TCGA-AR-A255	1247.47	1073.08	2320.55
TCGA_TCGA-A2-A0YG	-111.877	150.25	38.3732
TCGA_TCGA-B6-A0RT	1013.39	3255.92	4269.31
TCGA_TCGA-S3-A6ZH	-411.522	269.43	-142.092
TCGA_TCGA-OL-A5RZ	-427.825	-244.816	-672.641
TCGA_TCGA-AQ-A1H3	906.143	821.061	1727.2
TCGA_TCGA-E2-A573	-5.2388	2004.05	1998.82
TCGA_TCGA-B6-A0WY	748.417	620.111	1368.53
TCGA_TCGA-AC-A3W7	604.265	290.348	894.613
TCGA_TCGA-EW-A6SA	-815.17	-917.865	-1733.03
TCGA_TCGA-C8-A26Y	-596.329	605.74	9.41103
TCGA_TCGA-AC-A3HN	1486.85	1434.67	2921.53
TCGA_TCGA-E2-A14P	-346.607	765.078	418.471
TCGA_TCGA-A8-A084	180.899	-34.275	146.624
TCGA_TCGA-AC-A2QI	1055.54	1159.4	2214.94
TCGA_TCGA-LL-A5YL	520.789	1310.04	1830.83
TCGA_TCGA-BH-A0HF	1164.61	1169.15	2333.76
TCGA_TCGA-XX-A899	1294.42	2067.56	3361.98
TCGA_TCGA-A8-A09M	315.085	1333.64	1648.73
TCGA_TCGA-BH-A1F8	388.433	201.811	590.244
TCGA_TCGA-S3-AA0Z	-158.665	1213.03	1054.36
TCGA_TCGA-BH-A1FL	216.528	-36.313	180.215
TCGA_TCGA-A2-A3Y0	-290.049	1536.87	1246.82
TCGA_TCGA-C8-A130	578.649	364.227	942.877
TCGA_TCGA-E2-A14R	-297.501	1490.17	1192.66
TCGA_TCGA-B6-A0I5	410.335	807.49	1217.83
TCGA_TCGA-BH-A0C3	1408.43	1336.5	2744.93
TCGA_TCGA-A1-A0SQ	-5.40975	251.975	246.565
TCGA_TCGA-E2-A2P6	135.413	520.949	656.362
TCGA_TCGA-A2-A1FZ	1181.27	937.721	2118.99
TCGA_TCGA-E9-A22G	-871.527	215.499	-656.028
TCGA_TCGA-AN-A0FN	2183.4	2297.32	4480.73
TCGA_TCGA-OL-A6VR	-797.196	-332.257	-1129.45
TCGA_TCGA-BH-A0H6	712.214	-62.7951	649.419
TCGA_TCGA-AO-A0JA	1297.53	905.032	2202.56
TCGA_TCGA-AC-A62V	288.947	343.39	632.336
TCGA_TCGA-AR-A0TP	-537.593	-586.325	-1123.92
TCGA_TCGA-AC-A23H	257.751	-98.261	159.49
TCGA_TCGA-BH-A203	419.614	1150.76	1570.37
TCGA_TCGA-A2-A0CS	715.692	605.977	1321.67
TCGA_TCGA-BH-A209	617.098	2506.51	3123.61
TCGA_TCGA-AO-A03R	181.713	1354.04	1535.75
TCGA_TCGA-A1-A0SN	941.27	1242.21	2183.48
TCGA_TCGA-LD-A74U	1211.57	1179.4	2390.98
TCGA_TCGA-D8-A73X	706.36	366.472	1072.83
TCGA_TCGA-A1-A0SK	-1341.8	-1207.93	-2549.73
TCGA_TCGA-E2-A1AZ	1030.39	1621.61	2652.01
TCGA_TCGA-D8-A1XD	544.03	-671.667	-127.637
TCGA_TCGA-A8-A08B	-468.538	776.831	308.293
TCGA_TCGA-AN-A0XL	1180.97	218.188	1399.16
TCGA_TCGA-EW-A1P0	261.734	436.163	697.897
TCGA_TCGA-BH-A18H	626.16	1983.15	2609.31
TCGA_TCGA-XX-A89A	1823	1863.7	3686.71
TCGA_TCGA-C8-A12L	-245.257	370.031	124.774
TCGA_TCGA-D8-A1X5	854.101	879.569	1733.67
TCGA_TCGA-A2-A0SX	904.821	2129.38	3034.2
TCGA_TCGA-D8-A1JG	947.684	1459.02	2406.71
TCGA_TCGA-E9-A1RF	1104.8	1463.37	2568.17
TCGA_TCGA-B6-A0IC	-1459.31	-411.955	-1871.26
TCGA_TCGA-AN-A0AK	-344.378	322.857	-21.5206
TCGA_TCGA-E2-A10F	1399.2	1439.32	2838.52
TCGA_TCGA-A2-A25B	740.533	729.968	1470.5
TCGA_TCGA-C8-A12M	-270.255	86.2734	-183.982
TCGA_TCGA-Z7-A8R6	-44.8899	278.023	233.133
TCGA_TCGA-BH-A1FE	1453.17	1284.09	2737.26
TCGA_TCGA-A2-A04Y	508.169	1446.33	1954.5
TCGA_TCGA-UU-A93S	-738.642	467.689	-270.953
TCGA_TCGA-E2-A154	374.424	-248.956	125.467
TCGA_TCGA-E2-A15O	-450.478	56.3438	-394.135
TCGA_TCGA-E9-A1NF	1836.99	975.71	2812.7
TCGA_TCGA-BH-A1FB	1432.28	1903.64	3335.92
TCGA_TCGA-BH-A0HX	716.096	465.338	1181.43
TCGA_TCGA-E9-A1NC	842.074	1862.33	2704.4
TCGA_TCGA-AR-A2LK	606.884	505.265	1112.15
TCGA_TCGA-D8-A1X8	951.853	1006.49	1958.34
TCGA_TCGA-BH-A0B7	1087.51	1815.02	2902.53
TCGA_TCGA-OK-A5Q2	767.176	1554.63	2321.8
TCGA_TCGA-AC-A2FM	-33.9411	-393.536	-427.477
TCGA_TCGA-BH-A0BM	836.112	348.732	1184.84
TCGA_TCGA-AC-A3BB	1291.7	1971.15	3262.85
TCGA_TCGA-D8-A27T	1339.66	1327.38	2667.04
TCGA_TCGA-BH-A1FU	1277.33	1138.75	2416.08
TCGA_TCGA-AR-A0TT	1367.87	2700.65	4068.52
TCGA_TCGA-EW-A6SC	1076.41	886.571	1962.98
TCGA_TCGA-PL-A8LY	-498.614	376.798	-121.815
TCGA_TCGA-AR-A24M	1033.15	382.362	1415.51
TCGA_TCGA-A7-A4SE	729.413	435.262	1164.68
TCGA_TCGA-JL-A3YW	1607.74	1858.87	3466.61
TCGA_TCGA-A2-A04T	-175.393	1261.86	1086.46
TCGA_TCGA-B6-A0WV	-641.171	-886.834	-1528.01
TCGA_TCGA-A8-A07O	-177.378	852.205	674.828
TCGA_TCGA-AR-A0TZ	154.074	-59.3542	94.7194
TCGA_TCGA-LL-A740	1100.12	783.501	1883.62
TCGA_TCGA-A2-A0T6	1753.25	1532.58	3285.83
TCGA_TCGA-A2-A3XW	575.775	1444.58	2020.36
TCGA_TCGA-BH-A28O	1145.21	657.186	1802.4
TCGA_TCGA-LL-A9Q3	373.751	1033.36	1407.11
TCGA_TCGA-E2-A1IE	-296.181	-654.588	-950.77
TCGA_TCGA-A2-A04N	928.149	314.869	1243.02
TCGA_TCGA-OL-A66L	949.522	1525.18	2474.7
TCGA_TCGA-LQ-A4E4	-72.6513	-432.896	-505.547
TCGA_TCGA-C8-A3M7	841.652	651.428	1493.08
TCGA_TCGA-A8-A0A1	1207.78	1883.26	3091.04
TCGA_TCGA-BH-A18G	262.402	577.396	839.798
TCGA_TCGA-A2-A1FV	199.535	-547.496	-347.961
TCGA_TCGA-AC-A3W6	1579.82	1816.64	3396.46
TCGA_TCGA-B6-A0WT	725.288	37.3551	762.643
TCGA_TCGA-E9-A3QA	414.514	2366.62	2781.13
TCGA_TCGA-D8-A27K	700.167	944.799	1644.97
TCGA_TCGA-B6-A0IN	1067.01	1644	2711.01
TCGA_TCGA-BH-A18L	-580.318	-136.971	-717.289
TCGA_TCGA-AC-A23G	1806.4	1208.09	3014.49
TCGA_TCGA-BH-A0DV	1873.5	1060.38	2933.88
TCGA_TCGA-EW-A1PC	-305.133	-258.979	-564.112
TCGA_TCGA-BH-A18U	578.102	606.613	1184.72
TCGA_TCGA-A2-A0EP	1975.32	3220.53	5195.86
TCGA_TCGA-BH-A0BT	466.536	631.227	1097.76
TCGA_TCGA-AR-A251	235.772	356.536	592.308
TCGA_TCGA-D8-A1JP	1306.45	975.004	2281.46
TCGA_TCGA-A8-A06T	408.738	590.982	999.72
TCGA_TCGA-A2-A0CY	-956.15	-382.322	-1338.47
TCGA_TCGA-A2-A0CZ	1509.02	1307.21	2816.23
TCGA_TCGA-C8-A138	1186.04	1861.07	3047.11
TCGA_TCGA-AN-A0FS	938.011	64.6758	1002.69
TCGA_TCGA-E2-A15F	-31.8096	246.605	214.795
TCGA_TCGA-E2-A1B0	704.502	902.685	1607.19
TCGA_TCGA-A8-A08G	488.484	600.496	1088.98
TCGA_TCGA-D8-A1JU	1858.55	1173.48	3032.03
TCGA_TCGA-E2-A1BC	968.893	-99.3527	869.54
TCGA_TCGA-E9-A1NI	789.08	297.857	1086.94
TCGA_TCGA-A2-A4RY	883.154	909.228	1792.38
TCGA_TCGA-A8-A07R	-549.865	-80.8775	-630.742
TCGA_TCGA-A2-A04P	464.811	1384.21	1849.02
TCGA_TCGA-EW-A2FR	1683.69	893.188	2576.87
TCGA_TCGA-3C-AALK	975.403	704.847	1680.25
TCGA_TCGA-E9-A1RE	-42.8559	-322.263	-365.119
TCGA_TCGA-BH-A28Q	547.116	280.914	828.029
TCGA_TCGA-A2-A0CO	1182.88	2077.26	3260.14
TCGA_TCGA-E2-A1LG	-988.213	324.469	-663.744
TCGA_TCGA-D8-A1X6	351.587	1001.2	1352.79
TCGA_TCGA-B6-A0X1	-525.462	1202.58	677.115
TCGA_TCGA-A2-A04V	841.407	538.808	1380.21
TCGA_TCGA-E9-A1N4	1105.46	1543.74	2649.2
TCGA_TCGA-GM-A2DI	1458.01	2807.22	4265.22
TCGA_TCGA-AR-A24K	-86.6015	-482.432	-569.033
TCGA_TCGA-E9-A3Q9	518.252	1178.75	1697
TCGA_TCGA-BH-A0HU	-238.373	102.511	-135.862
TCGA_TCGA-EW-A1IY	1296.35	1725.28	3021.63
TCGA_TCGA-A2-A0CP	1105.24	525.848	1631.09
TCGA_TCGA-A2-A25C	734.713	533.813	1268.53
TCGA_TCGA-A2-A0YC	748.747	694.474	1443.22
TCGA_TCGA-E9-A2JT	1055.1	3286.24	4341.33
TCGA_TCGA-A1-A0SO	-1052.76	-505.133	-1557.89
TCGA_TCGA-A8-A07S	268.756	304.089	572.845
TCGA_TCGA-E9-A1NG	1959.96	1404.86	3364.82
TCGA_TCGA-E2-A14O	-53.7981	244.26	190.462
TCGA_TCGA-D8-A1JM	-1179.99	217.246	-962.747
TCGA_TCGA-AN-A0FD	1006.83	668.279	1675.11
TCGA_TCGA-BH-A0DG	1468.77	1311.58	2780.35
TCGA_TCGA-AN-A04D	-1051.04	-694.074	-1745.12
TCGA_TCGA-A2-A1G0	1051.17	959.964	2011.14
TCGA_TCGA-C8-A137	151.829	-509.402	-357.573
TCGA_TCGA-C8-A8HR	1473.6	1693.15	3166.75
TCGA_TCGA-BH-A0B4	1189.96	921.176	2111.14
TCGA_TCGA-A8-A07E	1453	1002.32	2455.31
TCGA_TCGA-D8-A1XF	-785.654	-313.472	-1099.13
TCGA_TCGA-C8-A12Y	443.446	447.472	890.918
TCGA_TCGA-BH-A0H0	-387.66	-99.6627	-487.323
TCGA_TCGA-W8-A86G	283.91	-345.866	-61.956
TCGA_TCGA-B6-A1KN	373.85	328.325	702.175
TCGA_TCGA-AR-A0TU	-609.641	1303.19	693.545
TCGA_TCGA-AO-A03L	828.506	819.327	1647.83
TCGA_TCGA-BH-A1FR	96.0621	770.691	866.753
TCGA_TCGA-BH-A0BF	1843.1	2509.35	4352.45
TCGA_TCGA-AN-A0AM	390.96	1020.85	1411.81
TCGA_TCGA-A7-A3IY	1080.93	1495.14	2576.07
TCGA_TCGA-A7-A0CH	426.659	74.1643	500.823
TCGA_TCGA-AO-A0JG	682.053	1400.23	2082.28
TCGA_TCGA-B6-A0IK	74.4024	526.934	601.337
TCGA_TCGA-LL-A5YP	1214.18	1072.48	2286.66
TCGA_TCGA-A8-A07I	1099.91	915.698	2015.61
TCGA_TCGA-A7-A26I	1500.81	818.17	2318.98
TCGA_TCGA-EW-A1IX	1222.38	632.115	1854.49
TCGA_TCGA-EW-A1PB	229.969	2576.32	2806.29
TCGA_TCGA-BH-A0BP	1226.69	452.196	1678.88
TCGA_TCGA-C8-A12K	635.067	2541.61	3176.68
TCGA_TCGA-EW-A1P4	225.138	1682.04	1907.17
TCGA_TCGA-D8-A1JH	1323.23	1083.78	2407.02
TCGA_TCGA-BH-A0W7	1256.32	1900.96	3157.28
TCGA_TCGA-D8-A27G	1067.69	1102.52	2170.21
TCGA_TCGA-E9-A1NA	1011.86	1117.86	2129.72
TCGA_TCGA-D8-A1JD	1189.27	886.301	2075.58
TCGA_TCGA-A2-A0YI	1212.88	1909.81	3122.69
TCGA_TCGA-BH-A0B6	1092.87	2725.68	3818.56
TCGA_TCGA-E9-A22B	1035.93	603.771	1639.7
TCGA_TCGA-A2-A0EW	1413.44	1092.42	2505.86
TCGA_TCGA-AR-A1AY	-59.7416	102.855	43.1138
TCGA_TCGA-A8-A09I	621.362	1204.93	1826.29
TCGA_TCGA-D8-A1JN	-845.611	201.278	-644.332
TCGA_TCGA-B6-A0RE	-198.048	220.086	22.0384
TCGA_TCGA-EW-A1J5	585.248	1729.43	2314.68
TCGA_TCGA-AC-A6IW	-44.5853	2456.76	2412.18
TCGA_TCGA-A2-A0YE	19.7818	-155.49	-135.708
TCGA_TCGA-E9-A1RA	442.755	562.055	1004.81
TCGA_TCGA-A7-A13G	674.102	195.162	869.264
TCGA_TCGA-LL-A7SZ	590.783	2159.68	2750.46
TCGA_TCGA-B6-A0RO	-357.417	-58.5287	-415.946
TCGA_TCGA-AN-A0XN	1820.48	1407.45	3227.93
TCGA_TCGA-GM-A2DL	1246.8	903.718	2150.52
TCGA_TCGA-C8-A12Z	-22.6497	-220.123	-242.773
TCGA_TCGA-C8-A134	3.59479	1268.44	1272.03
TCGA_TCGA-BH-A0DK	1452.56	2081.59	3534.15
TCGA_TCGA-A8-A06Q	-925.198	-398.994	-1324.19
TCGA_TCGA-Z7-A8R5	693.139	1737.14	2430.28
TCGA_TCGA-AR-A1AP	665.562	957.526	1623.09
TCGA_TCGA-A2-A0D2	289.506	1253.07	1542.58
TCGA_TCGA-A1-A0SE	690.214	50.0354	740.249
TCGA_TCGA-GM-A3NY	225.011	426.88	651.89
TCGA_TCGA-E2-A106	-480.437	-496.084	-976.521
TCGA_TCGA-AN-A0FL	-513.046	-191.924	-704.97
TCGA_TCGA-BH-A1F2	1166.56	389.024	1555.58
TCGA_TCGA-BH-A0AZ	1738.12	834.865	2572.98
TCGA_TCGA-AO-A0JM	825.799	593.037	1418.84
TCGA_TCGA-E2-A1LE	1284.12	1635.25	2919.37
TCGA_TCGA-A2-A0EX	1060.08	643.606	1703.69
TCGA_TCGA-EW-A6S9	680.373	218.105	898.478
TCGA_TCGA-E9-A5UO	-1131.61	-693.554	-1825.17
TCGA_TCGA-BH-A0DZ	1351.75	1196.72	2548.47
TCGA_TCGA-OL-A5D6	1074.73	711.348	1786.08
TCGA_TCGA-AO-A0J8	569.216	1001.36	1570.58
TCGA_TCGA-E2-A150	517.377	1135.72	1653.09
TCGA_TCGA-B6-A401	520.199	1117.24	1637.44
TCGA_TCGA-BH-A0BO	1411.98	1289.33	2701.31
TCGA_TCGA-E9-A1R7	-246.178	-474.609	-720.787
TCGA_TCGA-BH-A18S	-242.823	181.589	-61.2341
TCGA_TCGA-PE-A5DD	734.087	1002.63	1736.72
TCGA_TCGA-B6-A0I2	-246.628	2127.96	1881.33
TCGA_TCGA-EW-A1OV	1016.64	2795.22	3811.86
TCGA_TCGA-D8-A73W	1017	1166.38	2183.37
TCGA_TCGA-B6-A0IQ	-613.079	505.392	-107.686
TCGA_TCGA-B6-A0RL	-1974.64	-759.398	-2734.04
TCGA_TCGA-E2-A1LK	-1012.49	202.404	-810.09
TCGA_TCGA-GI-A2C8	1593.28	1291.15	2884.43
TCGA_TCGA-BH-A0B0	1245.69	1450.39	2696.08
TCGA_TCGA-E2-A14Z	820.492	1951.22	2771.71
TCGA_TCGA-E9-A1RD	569.116	296.872	865.988
TCGA_TCGA-A2-A04W	676.009	391.653	1067.66
TCGA_TCGA-A2-A0EY	414.952	982.741	1397.69
TCGA_TCGA-E9-A5UP	-1183.43	302.733	-880.694
TCGA_TCGA-A8-A09Z	-34.3781	1316.63	1282.26
TCGA_TCGA-D8-A141	1681.77	2327.45	4009.23
TCGA_TCGA-E9-A6HE	769.104	1013.2	1782.3
TCGA_TCGA-BH-A18V	670.927	2128.56	2799.48
TCGA_TCGA-GM-A2DC	-191.445	92.2738	-99.1715
TCGA_TCGA-D8-A27E	71.58	376.898	448.478
TCGA_TCGA-AO-A1KR	-858.037	557.363	-300.674
TCGA_TCGA-A2-A4S1	1582.78	1921.45	3504.23
TCGA_TCGA-E2-A1LS	-264.898	-171.817	-436.715
TCGA_TCGA-AO-A0J7	-298.283	-393.447	-691.73
TCGA_TCGA-A2-A0CL	1450.28	2954.33	4404.61
TCGA_TCGA-BH-A0WA	234.342	451.153	685.495
TCGA_TCGA-B6-A0WX	1068.8	1042.66	2111.46
TCGA_TCGA-AR-A24L	1060.85	184.956	1245.81
TCGA_TCGA-C8-A1HJ	-184.545	221.087	36.5422
TCGA_TCGA-E2-A1IN	1178.13	208.585	1386.71
TCGA_TCGA-AO-A0JD	-635.523	581.776	-53.747
TCGA_TCGA-A8-A08Z	1624.95	1315.39	2940.34
TCGA_TCGA-A8-A079	-175.84	341.097	165.257
TCGA_TCGA-D8-A1JB	822.374	2041.81	2864.19
TCGA_TCGA-AN-A0FW	449.105	336.896	786
TCGA_TCGA-A8-A06N	-1440.38	-473.724	-1914.1
TCGA_TCGA-E2-A15L	587.729	-4.92711	582.802
TCGA_TCGA-LL-A7T0	55.5434	818.364	873.907
TCGA_TCGA-A8-A07G	1281.56	711.499	1993.06
TCGA_TCGA-E2-A14X	132.005	1398.46	1530.47
TCGA_TCGA-LL-A441	444.052	2417.1	2861.15
TCGA_TCGA-A8-A08P	1117.29	1936.95	3054.24
TCGA_TCGA-E9-A5FL	396.123	688.305	1084.43
TCGA_TCGA-E9-A22E	1971.7	1317.32	3289.02
TCGA_TCGA-D8-A4Z1	828.193	560.306	1388.5
TCGA_TCGA-EW-A1OW	614.682	574.731	1189.41
TCGA_TCGA-C8-A1HN	107.449	306.361	413.81
TCGA_TCGA-C8-A275	562.982	1938.26	2501.25
TCGA_TCGA-A8-A08A	692.855	878.252	1571.11
TCGA_TCGA-A2-A0CR	1100.65	2891.29	3991.94
TCGA_TCGA-AQ-A04L	543.788	216.159	759.947
TCGA_TCGA-AR-A24Z	-45.9	193.998	148.098
TCGA_TCGA-BH-A0B5	698.405	870.868	1569.27
TCGA_TCGA-A7-A6VY	613.091	1591.36	2204.45
TCGA_TCGA-D8-A13Z	705.424	1294.19	1999.61
TCGA_TCGA-AC-A62X	-815.152	-196.961	-1012.11
TCGA_TCGA-E9-A1R4	677.67	1834.15	2511.82
TCGA_TCGA-A8-A07C	109.612	935.435	1045.05
TCGA_TCGA-D8-A27N	1250.03	1268.52	2518.55
TCGA_TCGA-A7-A4SD	548.602	1508.35	2056.95
TCGA_TCGA-A7-A4SC	805.899	748.999	1554.9
TCGA_TCGA-GM-A3NW	27.6895	387.406	415.095
TCGA_TCGA-A2-A0CW	-393.161	628.794	235.633
TCGA_TCGA-E9-A248	477.522	2197.63	2675.15
TCGA_TCGA-LL-A50Y	106.565	1086.6	1193.16
TCGA_TCGA-BH-A1EW	527.572	1091.61	1619.18
TCGA_TCGA-E9-A22H	-9.08148	577.764	568.682
TCGA_TCGA-B6-A0X4	-1182.27	-860.086	-2042.36
TCGA_TCGA-E9-A3X8	996.948	1649.36	2646.3
TCGA_TCGA-A2-A25D	636.634	2097.5	2734.13
TCGA_TCGA-BH-A0C1	798.289	956.043	1754.33
TCGA_TCGA-AR-A252	1349.38	2577.53	3926.9
TCGA_TCGA-A2-A25A	1448.55	1248.87	2697.42
TCGA_TCGA-A7-A56D	866.952	1170.03	2036.98
TCGA_TCGA-B6-A3ZX	225.286	2637.56	2862.84
TCGA_TCGA-A7-A4SF	-77.2443	427.041	349.797
TCGA_TCGA-EW-A1PD	901.094	155.116	1056.21
TCGA_TCGA-EW-A1J3	255.943	269.899	525.842
TCGA_TCGA-D8-A1XM	1267.05	1394.42	2661.47
TCGA_TCGA-BH-A18F	1042.67	965.167	2007.84
TCGA_TCGA-AR-A24O	1685.68	1281.17	2966.86
TCGA_TCGA-A2-A0EO	1346.1	1082.73	2428.83
TCGA_TCGA-A2-A0T7	833.412	566.671	1400.08
TCGA_TCGA-AO-A0JB	393.426	745.563	1138.99
TCGA_TCGA-GM-A2DK	894.077	1060.49	1954.57
TCGA_TCGA-A8-A0A7	1604.88	2883.6	4488.48
TCGA_TCGA-C8-A26X	1327.49	2217.46	3544.95
TCGA_TCGA-E9-A1RG	344.968	829.318	1174.29
TCGA_TCGA-BH-A1F0	1474.28	2613.69	4087.97
TCGA_TCGA-OL-A5RW	-168.755	640.145	471.39
TCGA_TCGA-EW-A6SD	485.037	1340.94	1825.98
TCGA_TCGA-D8-A3Z5	7.54094	67.8895	75.4304
TCGA_TCGA-AN-A0FT	839.755	743.492	1583.25
TCGA_TCGA-B6-A402	-381.112	-268.975	-650.087
TCGA_TCGA-E9-A3HO	-71.5057	930.494	858.988
TCGA_TCGA-B6-A0I9	-300.801	379.592	78.7901
TCGA_TCGA-A8-A09W	846.82	659.917	1506.74
TCGA_TCGA-A2-A0D3	-133.637	571.221	437.583
TCGA_TCGA-D8-A1Y3	234.453	1330.31	1564.76
TCGA_TCGA-D8-A1XA	315.726	330.715	646.441
TCGA_TCGA-B6-A0IO	-453.763	342.867	-110.895
TCGA_TCGA-AC-A3YI	1227.61	919.818	2147.43
TCGA_TCGA-AC-A3QP	1124.19	1454.61	2578.8
TCGA_TCGA-B6-A1KI	716.664	-296.518	420.146
TCGA_TCGA-GM-A5PX	1043.71	665.077	1708.79
TCGA_TCGA-BH-A0AW	1211.03	2367.96	3578.99
TCGA_TCGA-AC-A3EH	283.651	373.857	657.508
TCGA_TCGA-AN-A049	842.041	903.32	1745.36
TCGA_TCGA-B6-A0IA	-753.728	-219.652	-973.381
TCGA_TCGA-A7-A3IZ	-316.529	-86.6568	-403.186
TCGA_TCGA-D8-A1JJ	969.329	596.824	1566.15
TCGA_TCGA-B6-A0IM	440.055	42.4171	482.473
TCGA_TCGA-AC-A2QH	136.886	-814.329	-677.443
TCGA_TCGA-AR-A256	-7.05243	475.507	468.454
TCGA_TCGA-E2-A3DX	1580.74	2121.17	3701.91
TCGA_TCGA-A8-A0A2	764.671	764.665	1529.34
TCGA_TCGA-D8-A1JI	-282.31	90.5504	-191.76
TCGA_TCGA-B6-A408	781.943	1495.01	2276.95
TCGA_TCGA-E2-A1IJ	1610.58	1652.58	3263.15
TCGA_TCGA-AN-A0FJ	255.861	85.9043	341.765
TCGA_TCGA-E2-A14V	-160.887	-197.963	-358.85
TCGA_TCGA-E2-A10C	220.312	1401.8	1622.11
TCGA_TCGA-BH-A0DS	890.356	1201.97	2092.33
TCGA_TCGA-C8-A8HP	491.594	1897.38	2388.97
TCGA_TCGA-BH-A0DH	258.05	578.191	836.241
TCGA_TCGA-D8-A1JC	680.49	757.619	1438.11
TCGA_TCGA-BH-A1EU	1579.6	1993.21	3572.82
TCGA_TCGA-A1-A0SD	970.422	551.301	1521.72
TCGA_TCGA-GM-A2DF	648.705	1819.8	2468.5
TCGA_TCGA-A2-A1G1	1020.94	1548.92	2569.86
TCGA_TCGA-AO-A12H	3.40767	254.325	257.733
TCGA_TCGA-B6-A409	-59.5092	534.276	474.767
TCGA_TCGA-A2-A0EN	1608.26	2283.52	3891.78
TCGA_TCGA-A8-A09K	-567.654	862.543	294.889
TCGA_TCGA-D8-A1Y1	1190.92	781.667	1972.59
TCGA_TCGA-D8-A1XW	1200.69	1588.29	2788.99
TCGA_TCGA-A8-A08S	154.061	322.449	476.51
TCGA_TCGA-AC-A8OQ	912.607	1639.01	2551.62
TCGA_TCGA-A2-A0EM	816.39	212.992	1029.38
TCGA_TCGA-AR-A0U4	712.791	2270.31	2983.1
TCGA_TCGA-AC-A23C	830.774	988.202	1818.98
TCGA_TCGA-A2-A1FW	367.641	-31.3837	336.257
TCGA_TCGA-E2-A1B4	42.1697	-208.911	-166.742
TCGA_TCGA-E9-A1N5	1204.73	1207.33	2412.06
TCGA_TCGA-BH-A0E9	445.304	616.247	1061.55
TCGA_TCGA-B6-A0IE	151.866	37.9996	189.866
TCGA_TCGA-AC-A6NO	6.76272	-92.3933	-85.6306
TCGA_TCGA-OL-A66O	-146.749	-206.859	-353.608
TCGA_TCGA-E9-A228	93.2695	334.625	427.894
TCGA_TCGA-BH-A1FC	6.43434	1675.86	1682.29
TCGA_TCGA-AR-A24W	787.936	-65.8907	722.045
TCGA_TCGA-A2-A0SU	500.663	629.731	1130.39
TCGA_TCGA-AO-A12E	669.295	779.301	1448.6
TCGA_TCGA-AO-A12F	563.491	-38.2922	525.198
TCGA_TCGA-AN-A0G0	-24.7833	180.285	155.502
TCGA_TCGA-AR-A2LL	347.902	811.041	1158.94
TCGA_TCGA-A8-A0AD	1076.42	909.333	1985.75
TCGA_TCGA-BH-A0BV	1039.66	1200.59	2240.25
TCGA_TCGA-A7-A425	823.273	1080.97	1904.25
TCGA_TCGA-AN-A0XW	1652.07	1936.23	3588.31
TCGA_TCGA-A8-A075	657.865	1123.91	1781.77
TCGA_TCGA-AC-A5EH	1066.67	976.731	2043.4
TCGA_TCGA-OL-A97C	553.84	836.055	1389.89
TCGA_TCGA-A7-A4SB	126.802	-329.817	-203.015
TCGA_TCGA-D8-A1JA	843.528	389.629	1233.16
TCGA_TCGA-B6-A0RP	1034.54	844.559	1879.1
TCGA_TCGA-E2-A108	2014.03	2838.17	4852.2
TCGA_TCGA-BH-A0BG	193.235	1706.28	1899.52
TCGA_TCGA-D8-A3Z6	557.966	140.666	698.633
TCGA_TCGA-A8-A08F	922.019	1594.7	2516.72
TCGA_TCGA-A2-A0SV	904.64	1298.1	2202.74
TCGA_TCGA-BH-A204	334.296	-363.075	-28.779
TCGA_TCGA-3C-AALJ	558.285	1265.98	1824.27
TCGA_TCGA-A7-A26F	1385.89	1528.54	2914.42
TCGA_TCGA-C8-A132	1144.29	1634.36	2778.64
TCGA_TCGA-A1-A0SH	1568.59	493.769	2062.36
TCGA_TCGA-AC-A3TM	241.63	1007.28	1248.91
TCGA_TCGA-AN-A0XU	-535.606	788.324	252.718
TCGA_TCGA-AR-A0U2	-230.318	518.258	287.941
TCGA_TCGA-LL-A8F5	70.7434	1208	1278.74
TCGA_TCGA-E2-A1L6	552.381	510.338	1062.72
TCGA_TCGA-D8-A1XQ	677.29	1632.17	2309.46
TCGA_TCGA-AN-A0AJ	443.06	1523.62	1966.68
TCGA_TCGA-AO-A0JE	1567.07	1862.27	3429.34
TCGA_TCGA-B6-A0IP	116.656	469.112	585.768
TCGA_TCGA-BH-A0DD	18.6596	146.901	165.561
TCGA_TCGA-BH-A0H7	865.781	328.087	1193.87
TCGA_TCGA-AR-A1AQ	551.907	2105.72	2657.63
TCGA_TCGA-E9-A22D	691.939	2695.55	3387.48
TCGA_TCGA-AO-A0JF	1691.96	1307.44	2999.4
TCGA_TCGA-BH-A42T	449.694	914.217	1363.91
TCGA_TCGA-A2-A0T4	1285.65	1355.1	2640.75
TCGA_TCGA-AN-A046	976.135	1636.7	2612.84
TCGA_TCGA-AR-A1AT	622.129	1874.9	2497.02
TCGA_TCGA-A8-A08J	798.926	581.948	1380.87
TCGA_TCGA-EW-A1PG	918.275	244.224	1162.5
TCGA_TCGA-B6-A0RN	740.729	-87.591	653.138
TCGA_TCGA-E2-A15T	-583.111	-495.627	-1078.74
TCGA_TCGA-E9-A1R2	402.065	561.876	963.941
TCGA_TCGA-AO-A12C	1178.82	-5.4375	1173.39
TCGA_TCGA-C8-A12T	953.926	539.795	1493.72
TCGA_TCGA-D8-A146	1203.4	755.321	1958.72
TCGA_TCGA-BH-A0DO	244.669	-15.9762	228.693
TCGA_TCGA-D8-A1XB	967.671	44.9753	1012.65
TCGA_TCGA-OL-A66H	668.812	1516.05	2184.86
TCGA_TCGA-A2-A0T2	210.059	617.181	827.24
TCGA_TCGA-EW-A1PF	1164.53	826.547	1991.08
TCGA_TCGA-E9-A226	862.075	17.8343	879.909
TCGA_TCGA-OL-A5D8	73.8931	559.027	632.92
TCGA_TCGA-B6-A40C	828.181	765.171	1593.35
TCGA_TCGA-B6-A0RG	132.96	-265.327	-132.367
TCGA_TCGA-D8-A27F	525.283	282.335	807.618
TCGA_TCGA-A8-A06Z	-566.19	-99.2509	-665.441
TCGA_TCGA-A7-A426	702.666	714.406	1417.07
TCGA_TCGA-B6-A0IJ	-74.2954	2071.47	1997.18
TCGA_TCGA-E2-A576	1.00088	343.33	344.331
TCGA_TCGA-C8-A1HK	-207.033	226.109	19.0765
TCGA_TCGA-AR-A2LO	890.22	1595.31	2485.53
TCGA_TCGA-AO-A03P	168.716	63.9936	232.71
TCGA_TCGA-AC-A8OS	1172.31	1207.42	2379.72
TCGA_TCGA-AO-A12B	-394.7	43.9584	-350.742
TCGA_TCGA-A2-A4S2	676.6	1495.98	2172.58
TCGA_TCGA-AR-A0U0	210.344	1921.3	2131.64
TCGA_TCGA-C8-A12P	884.796	728.229	1613.03
TCGA_TCGA-A8-A08O	540.32	-321.009	219.311
TCGA_TCGA-AR-A24U	1353.05	2041.81	3394.86
TCGA_TCGA-EW-A3E8	955.366	1852	2807.36
TCGA_TCGA-E2-A15G	-73.5047	35.5363	-37.9684
TCGA_TCGA-E9-A247	-219.317	-323.461	-542.778
TCGA_TCGA-A8-A08T	447.163	176.767	623.93
TCGA_TCGA-C8-A26Z	188.338	-313.025	-124.687
TCGA_TCGA-A2-A4RX	1008.19	1009.34	2017.53
TCGA_TCGA-D8-A1XU	1019.93	607.152	1627.09
TCGA_TCGA-D8-A140	384.759	813.093	1197.85
TCGA_TCGA-B6-A40B	510.223	374.796	885.019
TCGA_TCGA-AQ-A1H2	-77.2929	380.506	303.213
TCGA_TCGA-E2-A15P	392.489	12.1657	404.655
TCGA_TCGA-A8-A06U	10.832	719.139	729.971
TCGA_TCGA-AN-A0AS	991.739	799.221	1790.96
TCGA_TCGA-V7-A7HQ	283.639	525.398	809.037
TCGA_TCGA-A2-A0CT	-108.896	40.2491	-68.6465
TCGA_TCGA-C8-A1HI	373.992	169.163	543.155
TCGA_TCGA-D8-A147	14.3372	1015.64	1029.98
TCGA_TCGA-E9-A5FK	846.905	2557.09	3404
TCGA_TCGA-AO-A1KQ	387.804	1247.96	1635.76
TCGA_TCGA-BH-A18R	-120.143	475.162	355.018
TCGA_TCGA-AO-A1KO	369.252	131.282	500.533
TCGA_TCGA-BH-A0HP	840.732	781.02	1621.75
TCGA_TCGA-GM-A5PV	-485.698	651.16	165.462
TCGA_TCGA-E2-A2P5	437.7	370.275	807.974
TCGA_TCGA-E2-A1B1	1597.15	1739.59	3336.74
TCGA_TCGA-E2-A1B6	115.924	2924.63	3040.56
TCGA_TCGA-BH-A0GY	485.477	809.265	1294.74
TCGA_TCGA-BH-A0H5	885.607	3206.49	4092.1
TCGA_TCGA-BH-A1EY	1405.8	1652.12	3057.92
TCGA_TCGA-AC-A2FE	1185.34	2187.55	3372.9
TCGA_TCGA-LD-A7W6	312.825	552.099	864.924
TCGA_TCGA-BH-A0GZ	735.134	250.282	985.416
TCGA_TCGA-D8-A1XY	1089.78	267.574	1357.35
TCGA_TCGA-GI-A2C9	392.812	639.037	1031.85
TCGA_TCGA-OL-A6VQ	1003	781.834	1784.83
TCGA_TCGA-AN-A0XS	1193.44	1320.77	2514.21
TCGA_TCGA-S3-AA14	813	17.4865	830.487
TCGA_TCGA-BH-A1FM	872.586	124.409	996.996
TCGA_TCGA-AR-A24P	984.244	447.418	1431.66
TCGA_TCGA-A2-A0ST	728.219	3161.23	3889.44
TCGA_TCGA-AO-A0J9	1482.78	1919.82	3402.6
TCGA_TCGA-B6-A0X7	756.616	-38.0634	718.553
TCGA_TCGA-E2-A109	328.177	285.482	613.659
TCGA_TCGA-AO-A126	1176.11	724.242	1900.35
TCGA_TCGA-C8-A12W	1048.58	832.278	1880.86
TCGA_TCGA-AN-A03X	1483.03	764.966	2248
TCGA_TCGA-AN-A0AT	-389.265	606.166	216.901
TCGA_TCGA-B6-A0RS	442.802	1222.21	1665.01
TCGA_TCGA-E9-A229	1555.63	1070.17	2625.81
TCGA_TCGA-E2-A1L8	813.406	554.039	1367.45
TCGA_TCGA-E2-A1LB	471.243	131.026	602.268
TCGA_TCGA-BH-A0DE	1211.68	1147.5	2359.17
TCGA_TCGA-B6-A2IU	-179.558	-239.764	-419.322
TCGA_TCGA-AN-A0FX	350.008	-91.2943	258.714
TCGA_TCGA-A2-A04U	-111.837	-158.237	-270.074
TCGA_TCGA-AO-A129	330.503	1705.08	2035.58
TCGA_TCGA-C8-A12Q	795.208	879.66	1674.87
TCGA_TCGA-A2-A0SW	853.574	1860.03	2713.61
TCGA_TCGA-D8-A1XO	1223.75	880.787	2104.54
TCGA_TCGA-E2-A1IU	-82.0891	430.171	348.082
TCGA_TCGA-A8-A07J	1787.23	1652.21	3439.44
TCGA_TCGA-AR-A1AL	1062.04	748.413	1810.45
TCGA_TCGA-A2-A259	884.476	1070.52	1955
TCGA_TCGA-A8-A09B	492.697	165.878	658.576
TCGA_TCGA-D8-A27W	614.751	666.254	1281.01
TCGA_TCGA-BH-A6R8	37.8557	1040.29	1078.15
TCGA_TCGA-AR-A1AU	619.107	179.151	798.259
TCGA_TCGA-EW-A1OZ	721.775	825.632	1547.41
TCGA_TCGA-B6-A0WZ	57.1737	-183.805	-126.632
TCGA_TCGA-C8-A1HF	1022.97	1676.69	2699.65
TCGA_TCGA-BH-A0RX	1317.1	2359.98	3677.09
TCGA_TCGA-AN-A0FK	125.222	89.483	214.705
TCGA_TCGA-BH-A0C7	248.382	457.954	706.336
TCGA_TCGA-BH-A0DX	1386.37	1334.99	2721.36
TCGA_TCGA-AC-A5XS	876.181	1758.55	2634.73
TCGA_TCGA-A8-A083	-706.581	-95.3976	-801.979
TCGA_TCGA-AC-A2BM	182.422	872.412	1054.83
TCGA_TCGA-A8-A07L	265.748	-260.061	5.68758
TCGA_TCGA-EW-A1P8	337.712	1499.24	1836.95
TCGA_TCGA-BH-A0EA	959.528	598.245	1557.77
TCGA_TCGA-AC-A62Y	712.52	1401.14	2113.66
TCGA_TCGA-EW-A1P7	1204.08	2774.06	3978.14
TCGA_TCGA-AQ-A04H	-86.2714	-108.727	-194.998
TCGA_TCGA-BH-A6R9	2151.34	2089.14	4240.48
TCGA_TCGA-E2-A156	-646.446	-286.552	-932.998
TCGA_TCGA-E9-A1N8	-634.94	-404.188	-1039.13
TCGA_TCGA-D8-A1XT	1233.5	980.967	2214.47
TCGA_TCGA-AC-A2FO	1206.08	1790.88	2996.96
TCGA_TCGA-A2-A0ET	-610.293	528.857	-81.4356
TCGA_TCGA-A8-A07P	657.941	581.241	1239.18
TCGA_TCGA-AR-A24S	1559.35	1738.07	3297.43
TCGA_TCGA-AO-A03O	-80.8371	1011.03	930.192
TCGA_TCGA-BH-A0EB	1374.73	1642.3	3017.02
TCGA_TCGA-B6-A1KF	-156.507	-745.364	-901.871
TCGA_TCGA-BH-A0E7	111.392	-388.453	-277.061
TCGA_TCGA-A2-A3KD	317.265	361.77	679.035
TCGA_TCGA-AO-A12A	824.093	748.05	1572.14
TCGA_TCGA-C8-A3M8	244.299	-125.674	118.624
TCGA_TCGA-AR-A2LH	858.173	2214.99	3073.17
TCGA_TCGA-D8-A1XG	40.8914	-1.7767	39.1147
TCGA_TCGA-A8-A09V	672.992	-270.623	402.369
TCGA_TCGA-BH-A1FD	652.093	393.439	1045.53
geoMatrix_GSM1419942	624.897	207.892	832.788
geoMatrix_GSM1419943	-163.793	874.585	710.792
geoMatrix_GSM1419944	-535.508	-339.743	-875.251
geoMatrix_GSM1419945	1308.89	1250.61	2559.5
geoMatrix_GSM1419946	0.460957	-416.58	-416.119
geoMatrix_GSM1419947	673.763	1385.9	2059.67
geoMatrix_GSM1419948	1277.21	2612.4	3889.61
geoMatrix_GSM1419949	1302.02	3166.83	4468.85
geoMatrix_GSM1419950	1212.4	-17.5271	1194.87
geoMatrix_GSM1419951	1241.55	1295.99	2537.53
geoMatrix_GSM1419952	-262.733	406.075	143.342
geoMatrix_GSM1419953	201.331	450.852	652.182
geoMatrix_GSM1419954	819.136	94.8113	913.947
geoMatrix_GSM1419955	739.962	2381.18	3121.14
geoMatrix_GSM1419956	1104.9	860.899	1965.8
geoMatrix_GSM1419957	1091.17	1138.57	2229.75
geoMatrix_GSM1419958	989.748	972.806	1962.55
geoMatrix_GSM1419968	-77.7012	1095.7	1017.99
geoMatrix_GSM1419969	-321.989	537.377	215.388
geoMatrix_GSM1419970	486.077	82.6954	568.772
geoMatrix_GSM1419971	448.16	2027.74	2475.9
geoMatrix_GSM1419972	105.918	594.855	700.773
geoMatrix_GSM1419973	1217.64	1163.9	2381.55
geoMatrix_GSM1419974	853.862	337.361	1191.22
geoMatrix_GSM1419975	438.556	929.756	1368.31
geoMatrix_GSM1419976	117.507	464.586	582.093
geoMatrix_GSM1419977	307.01	-255.812	51.1982
geoMatrix_GSM1419978	-520.823	-193.415	-714.238
geoMatrix_GSM1419979	1118.56	290.544	1409.11
geoMatrix_GSM1419980	793.617	-57.0689	736.548
geoMatrix_GSM1419981	321.276	67.419	388.695
geoMatrix_GSM1419982	1092.59	701.942	1794.53
geoMatrix_GSM1419983	-1557.33	-663.521	-2220.85
geoMatrix_GSM1419984	-259.51	-687.023	-946.533
geoMatrix_GSM1419985	140.963	2013.87	2154.83
geoMatrix_GSM1419986	539.722	1367.26	1906.99
geoMatrix_GSM1419987	754.24	460.067	1214.31
geoMatrix_GSM1419988	-459.785	230.249	-229.535
geoMatrix_GSM1419989	1429.31	417.746	1847.05
geoMatrix_GSM1419990	87.6493	561.113	648.762
geoMatrix_GSM1419991	-102.807	799.464	696.658
geoMatrix_GSM1419992	1131.28	1033.41	2164.69
geoMatrix_GSM1419993	1172.85	2253.5	3426.35
geoMatrix_GSM1419994	1562.17	1158.54	2720.71
geoMatrix_GSM1419995	-85.773	1000.8	915.032
geoMatrix_GSM1419996	-908.762	-20.0783	-928.84
geoMatrix_GSM1419997	492.035	2073.44	2565.48
geoMatrix_GSM1419998	351.229	-232.983	118.246
geoMatrix_GSM1419999	774.909	542.248	1317.16
geoMatrix_GSM1420000	897.571	3115.14	4012.71
geoMatrix_GSM1420001	809.51	1581.56	2391.07
geoMatrix_GSM1420002	1040.26	1689.94	2730.2
geoMatrix_GSM1420003	774.465	66.1401	840.605
geoMatrix_GSM1420004	1152.39	2506.65	3659.04
geoMatrix_GSM1420005	-125.72	-178.99	-304.71
geoMatrix_GSM1420006	829.903	1218.89	2048.79
geoMatrix_GSM1420007	856.42	2538.17	3394.59
geoMatrix_GSM1420008	-189.767	72.2484	-117.518
geoMatrix_GSM1420009	965.771	2238.41	3204.18
geoMatrix_GSM1420010	98.2778	1434.33	1532.61
geoMatrix_GSM1420011	1184.58	2804.64	3989.22
geoMatrix_GSM1420012	1533.98	2145.54	3679.52
geoMatrix_GSM1420013	502.929	2188.68	2691.61
geoMatrix_GSM1420014	383.275	-885.049	-501.774
geoMatrix_GSM1420015	507.661	1397.56	1905.23
geoMatrix_GSM1420016	1336.56	751.011	2087.57
geoMatrix_GSM1420017	901.149	1191.21	2092.36
geoMatrix_GSM1420018	163.085	-235.487	-72.4023
geoMatrix_GSM1420019	555.188	462.11	1017.3
geoMatrix_GSM1420020	-843.872	595.889	-247.983
geoMatrix_GSM1420021	569.709	212.221	781.93
geoMatrix_GSM1420022	39.0553	326.684	365.739
geoMatrix_GSM1420023	1305.03	158.845	1463.87
geoMatrix_GSM1420024	164.64	432.127	596.767
geoMatrix_GSM1420025	770.106	1214.52	1984.62
geoMatrix_GSM1420026	-339.7	715.7	376
geoMatrix_GSM1420027	664.239	97.7474	761.987
geoMatrix_GSM1420028	589.058	-68.1451	520.913
geoMatrix_GSM1420029	153.728	1084.66	1238.39
geoMatrix_GSM1420030	208.939	-284.201	-75.262
geoMatrix_GSM1420031	666.251	563.335	1229.59
geoMatrix_GSM1420032	1326.24	974.385	2300.63
geoMatrix_GSM1420033	-543.554	-334.9	-878.455
geoMatrix_GSM1420034	590.083	1296.87	1886.95
geoMatrix_GSM1420035	113.82	122.175	235.994
geoMatrix_GSM1420036	415.954	-90.3523	325.602
geoMatrix_GSM1420037	1056.51	2633.36	3689.87
geoMatrix_GSM1420038	1206.73	1120.42	2327.15
geoMatrix_GSM1420039	-512.171	74.0573	-438.114
geoMatrix_GSM1420040	1008.77	1932.43	2941.19
geoMatrix_GSM1420041	288.213	848.513	1136.73
geoMatrix_GSM1420042	1064.63	1448.26	2512.89
geoMatrix_GSM1420043	215.134	-666.052	-450.917
geoMatrix_GSM1420044	-632.047	449.575	-182.473
geoMatrix_GSM1420045	61.5657	2176.75	2238.31
geoMatrix_GSM1420046	956.304	2346.35	3302.66
geoMatrix_GSM1420047	287.715	635.411	923.126
geoMatrix_GSM1420048	-397.8	-500.253	-898.053
geoMatrix_GSM1420049	1193.71	1160.47	2354.18
geoMatrix_GSM1420050	642.287	387.376	1029.66
geoMatrix_GSM1420051	667.037	-611.471	55.5661
geoMatrix_GSM1420052	1021.68	1608.71	2630.4
geoMatrix_GSM1420053	-60.8636	1205.41	1144.55
geoMatrix_GSM1420054	1852.68	2473.91	4326.59
geoMatrix_GSM1420055	1773.83	2280.5	4054.33
geoMatrix_GSM1420056	396.549	722.279	1118.83
geoMatrix_GSM1420057	-232.411	506.362	273.951

## Sheet: S3
Table-S3: Differentially expressed genes of ICI-clusters in the TCGA cohort
ICI cluster-A VS ICI cluster-B								ICI cluster-B VS ICI cluster-C								ICI cluster-A VS ICI cluster-C
id	logFC	AveExpr	t	P.Value	adj.P.Val	B		id	logFC	AveExpr	t	P.Value	adj.P.Val	B		id	logFC	AveExpr	t	P.Value	adj.P.Val	B
MMP9	2.76213	6.8088	26.2047	2.28983e-116	4.10612e-112	252.968		CD27	1.86689	3.79933	22.6878	9.9576e-93	1.7856e-88	200.555		MMP9	1.62422	6.8088	15.2529	1.63939e-47	1.62789e-43	97.0036
ACKR1	-1.84855	4.43567	-12.3276	1.14493e-32	2.28121e-29	63.2832		CD8A	1.85902	3.83814	22.3635	1.33944e-90	1.20094e-86	195.685		GZMB	1.5969	3.15944	14.9929	4.15086e-46	2.48111e-42	93.8165
SPP1	1.54048	8.10503	12.2991	1.55667e-32	2.76592e-29	62.9812		CD3D	2.00452	4.57587	22.136	4.11535e-89	2.45988e-85	192.282		PLA2G2D	1.52369	2.16904	13.6964	2.39646e-39	6.13905e-36	78.4666
C7	-1.64217	3.18529	-11.5007	6.98432e-29	4.81703e-26	54.7172		GZMA	1.9428	4.62736	21.5474	2.73606e-85	1.22658e-81	183.537		IDO1	1.57026	3.55388	13.1633	1.09502e-36	1.51045e-33	72.4309
CPA3	-1.51487	4.58245	-11.3278	4.07923e-28	2.35964e-25	52.9836		NKG7	1.98343	4.48603	21.1983	4.84994e-83	1.73938e-79	178.393		CXCL9	1.74374	6.35787	12.349	9.07573e-33	6.25946e-30	63.5431
CCL19	-1.57206	5.5749	-9.92166	3.20942e-22	6.53992e-20	39.6613		CD2	1.9098	5.07088	20.7446	3.86833e-80	1.15612e-76	171.754		IGHG1	2.1794	8.25557	11.7743	4.10694e-30	1.60099e-27	57.523
MMP1	1.72253	4.46616	9.73343	1.77142e-21	3.05434e-19	37.987		GZMK	2.06154	3.64612	20.5832	4.10805e-79	1.05237e-75	169.407		CXCL13	1.92527	4.78922	11.697	9.19505e-30	3.43512e-27	56.7297
CXCL14	-1.59923	7.58455	-9.2871	9.14301e-20	1.22353e-17	34.124		CXCR3	1.64266	3.15287	20.5144	1.12137e-78	2.47965e-75	168.41		IGKC	1.70943	9.50572	10.4138	3.257e-24	4.99184e-22	44.1635
ADH1B	-1.57883	3.26902	-9.16044	2.7233e-19	3.36788e-17	33.0556		CD3E	1.8039	4.18757	20.4405	3.29541e-78	5.90933e-75	167.339		SCUBE2	-1.94142	5.80114	-10.1776	3.01523e-23	3.88986e-21	41.9772
SCUBE2	-1.54684	5.80114	-8.19216	7.55606e-16	4.7376e-14	25.305		SLAMF6	1.62027	2.95938	20.153	2.14784e-76	3.20959e-73	163.189		IGHM	1.71055	7.41174	9.98567	1.78457e-22	1.95128e-20	40.2309
LINC00993	-1.79279	5.04131	-7.68114	3.66064e-14	1.58941e-12	21.5202		SH2D1A	1.52964	2.52257	19.8438	1.86496e-74	2.38875e-71	158.754		IGLV1-44	1.58166	6.41335	9.32029	6.85506e-20	4.5697e-18	34.3912
TFAP2B	-1.55324	3.83578	-7.64275	4.85747e-14	2.0592e-12	21.2446		CCL5	1.83671	6.48905	19.8372	2.05258e-74	2.45379e-71	158.659		PGR	-1.56856	3.47651	-9.00238	1.04491e-18	5.57678e-17	31.7208
AGR3	-1.5395	6.56769	-6.3264	3.7369e-10	6.49953e-09	12.5532		GZMH	1.67221	3.09155	19.7577	6.4341e-74	7.21101e-71	157.524		ESR1	-1.56748	5.58329	-8.44217	1.04771e-16	3.72032e-15	27.2087
TFF1	-1.7535	7.03752	-6.05118	2.01102e-09	2.99764e-08	10.9265		SIT1	1.62025	2.95345	19.5959	6.54434e-73	6.90312e-70	155.22		ANKRD30A	-1.60165	3.58344	-8.24049	5.1776e-16	1.59527e-14	25.6458
SCGB2A2	-1.81731	6.96528	-5.64154	2.17734e-08	2.52713e-07	8.6304		CTSW	1.63898	3.1224	19.5131	2.13736e-72	2.01722e-69	154.044		AGR3	-1.88105	6.56769	-7.65156	4.55275e-14	9.07111e-13	21.2728
PIP	-1.52694	6.94978	-5.44537	6.46516e-08	6.67049e-07	7.58429		LCK	1.58166	3.60392	19.4025	1.03482e-71	9.27821e-69	152.477		BMPR1B	-1.55909	4.25496	-7.38975	3.03865e-13	5.06875e-12	19.4215
SCGB1D2	-1.60099	6.21947	-5.39236	8.62487e-08	8.59229e-07	7.30761		CD79A	2.27599	3.95288	19.2327	1.15578e-70	9.42065e-68	150.08		LINC00993	-1.68008	5.04131	-7.12528	1.95057e-12	2.72199e-11	17.6104
								TRAC	1.6627	5.67927	19.1059	6.96405e-70	5.42954e-67	148.296		AGR2	-1.55273	7.75649	-6.77287	2.11946e-11	2.38283e-10	15.29
								GZMM	1.54987	2.70994	18.9852	3.83114e-69	2.64231e-66	146.603		FDCSP	1.54511	4.43669	6.39997	2.35657e-10	2.11501e-09	12.9522
								IL2RG	1.60139	4.97404	18.8185	3.99655e-68	2.31181e-65	144.274		SCGB2A2	-2.07147	6.96528	-6.36533	2.92965e-10	2.58028e-09	12.7412
								TNFRSF17	1.73566	2.43841	18.3096	4.83338e-65	2.1668e-62	137.224		TFF1	-1.80506	7.03752	-6.16594	1.00492e-09	7.84856e-09	11.5473
								PLA2G2D	1.95537	2.16904	18.0483	1.77952e-63	7.42101e-61	133.643		SCGB1D2	-1.83759	6.21947	-6.1265	1.27714e-09	9.76198e-09	11.3154
								IGHM	2.95571	7.41174	17.7174	1.6473e-61	5.90787e-59	129.146		PIP	-1.59885	6.94978	-5.64398	2.1476e-08	1.27731e-07	8.58995
								IGKC	2.83003	9.50572	17.7031	2.00326e-61	6.90816e-59	128.952
								CD19	1.50741	1.70071	17.6202	6.18395e-61	2.05353e-58	127.832
								CCR7	1.61276	3.31872	17.5967	8.50455e-61	2.72328e-58	127.516
								SLAMF7	1.56114	3.81574	17.5334	2.00499e-60	6.19886e-58	126.664
								CXCL9	2.41052	6.35787	17.5291	2.12554e-60	6.46021e-58	126.606
								IGLL5	2.46949	5.08171	17.2424	1.01533e-58	2.80106e-56	122.767
								GZMB	1.78303	3.15944	17.1894	2.06493e-58	5.36643e-56	122.062
								LTB	1.78853	4.13389	16.5403	1.12946e-54	2.46995e-52	113.517
								MS4A1	1.85192	2.31048	16.469	2.8723e-54	6.20556e-52	112.59
								CCL19	2.53488	5.5749	16.2609	4.32728e-53	8.52712e-51	109.898
								IGLV1-44	2.61038	6.41335	15.7949	1.74564e-50	2.89841e-48	103.942
								SELL	1.55372	4.44529	15.7097	5.16788e-50	8.42458e-48	102.865
								CXCL13	2.3581	4.78922	14.7109	1.32547e-44	1.70996e-42	90.5072
								IGHG1	2.64762	8.25557	14.6876	1.7619e-44	2.25675e-42	90.2249
								IDO1	1.66346	3.55388	14.3187	1.52776e-42	1.86366e-40	85.7985
								IGLV6-57	2.38756	4.95465	14.0573	3.45284e-41	3.86977e-39	82.7063
								SPP1	-1.68502	8.10503	-13.674	3.11045e-39	3.26179e-37	78.2437
								MZB1	1.56549	4.71739	13.5623	1.13651e-38	1.17126e-36	76.9591
								IGHD	1.77705	3.07851	12.4388	3.42789e-33	2.71987e-31	64.4568
								IGHV1-69	1.85438	3.61376	11.3345	3.81424e-28	2.4515e-26	52.9545
								CCL21	1.60043	4.45612	10.1817	2.9028e-23	1.47459e-21	41.8439
								FDCSP	1.9824	4.43669	8.43152	1.14094e-16	4.23589e-15	26.8746

## Sheet: S4
Table-S4: ICI signature genes A and B
Symbol	ICI-signature-group
MMP9	ICI-signature-A
ACKR1	ICI-signature-A
C7	ICI-signature-A
CCL19	ICI-signature-A
MMP1	ICI-signature-A
ADH1B	ICI-signature-A
GZMB	ICI-signature-A
PLA2G2D	ICI-signature-A
IDO1	ICI-signature-A
CXCL9	ICI-signature-A
IGHG1	ICI-signature-A
CXCL13	ICI-signature-A
IGKC	ICI-signature-A
IGHM	ICI-signature-A
IGLV1-44	ICI-signature-A
FDCSP	ICI-signature-A
CD27	ICI-signature-A
CD8A	ICI-signature-A
CD3D	ICI-signature-A
GZMA	ICI-signature-A
NKG7	ICI-signature-A
CD2	ICI-signature-A
GZMK	ICI-signature-A
CXCR3	ICI-signature-A
CD3E	ICI-signature-A
SLAMF6	ICI-signature-A
SH2D1A	ICI-signature-A
CCL5	ICI-signature-A
GZMH	ICI-signature-A
SIT1	ICI-signature-A
CTSW	ICI-signature-A
LCK	ICI-signature-A
CD79A	ICI-signature-A
TRAC	ICI-signature-A
GZMM	ICI-signature-A
IL2RG	ICI-signature-A
TNFRSF17	ICI-signature-A
CD19	ICI-signature-A
CCR7	ICI-signature-A
SLAMF7	ICI-signature-A
IGLL5	ICI-signature-A
LTB	ICI-signature-A
MS4A1	ICI-signature-A
SELL	ICI-signature-A
IGLV6-57	ICI-signature-A
MZB1	ICI-signature-A
IGHD	ICI-signature-A
IGHV1-69	ICI-signature-A
CCL21	ICI-signature-A
SPP1	ICI-signature-B
CPA3	ICI-signature-B
CXCL14	ICI-signature-B
SCUBE2	ICI-signature-B
LINC00993	ICI-signature-B
TFAP2B	ICI-signature-B
AGR3	ICI-signature-B
TFF1	ICI-signature-B
SCGB2A2	ICI-signature-B
PIP	ICI-signature-B
SCGB1D2	ICI-signature-B
PGR	ICI-signature-B
ESR1	ICI-signature-B
ANKRD30A	ICI-signature-B
BMPR1B	ICI-signature-B
AGR2	ICI-signature-B

## Sheet: S5
Table-S5: Functional and pathway enrichment analyses (Gene Ontology-Biological process) of ICI signature genes A and B
ICI signature genes A
ONTOLOGY	ID	Description	GeneRatio	BgRatio	pvalue	p.adjust	qvalue	geneID	Count
BP	GO:0051249	regulation of lymphocyte activation	17/42	485/18670	1.18524e-16	1.12243e-13	6.56251e-14	CCL19/PLA2G2D/IDO1/IGHG1/IGKC/IGHM/CD27/CD2/CD3E/CCL5/SIT1/LCK/CD19/CCR7/IGLL5/MZB1/IGHD	17
BP	GO:0002449	lymphocyte mediated immunity	14/42	352/18670	1.81878e-14	8.61192e-12	5.03514e-12	C7/GZMB/IGHG1/IGKC/IGHM/CD27/CD8A/SLAMF6/SH2D1A/GZMM/CD19/SLAMF7/IGLL5/IGHD	14
BP	GO:0050851	antigen receptor-mediated signaling pathway	13/42	316/18670	1.20168e-13	3.79332e-11	2.21785e-11	IGHG1/IGKC/IGHM/CD3D/CD3E/LCK/CD79A/TRAC/CD19/CCR7/IGLL5/MS4A1/IGHD	13
BP	GO:0030098	lymphocyte differentiation	13/42	353/18670	4.93089e-13	1.16739e-10	6.82539e-11	CCL19/PLA2G2D/CD27/CD8A/CD3D/CD2/CD3E/SLAMF6/LCK/CD79A/CD19/CCR7/MS4A1	13
BP	GO:0002460	adaptive immune response based on somatic recombination of immune receptors built from immunoglobulin superfamily domains	13/42	361/18670	6.5544e-13	1.2414e-10	7.25814e-11	C7/CCL19/IGHG1/CXCL13/IGKC/IGHM/CD27/CD8A/SLAMF6/GZMM/CD19/IGLL5/IGHD	13
BP	GO:0050853	B cell receptor signaling pathway	9/42	129/18670	9.95298e-12	1.57091e-09	9.18468e-10	IGHG1/IGKC/IGHM/LCK/CD79A/CD19/IGLL5/MS4A1/IGHD	9
BP	GO:0006959	humoral immune response	12/42	356/18670	1.27065e-11	1.71901e-09	1.00505e-09	C7/CXCL9/IGHG1/CXCL13/IGKC/IGHM/SH2D1A/CD19/CCR7/IGLL5/MS4A1/IGHD	12
BP	GO:0042110	T cell activation	13/42	464/18670	1.54605e-11	1.83013e-09	1.07003e-09	CCL19/PLA2G2D/IDO1/CD27/CD8A/CD3D/CD2/CD3E/SLAMF6/CCL5/SIT1/LCK/CCR7	13
BP	GO:0002429	immune response-activating cell surface receptor signaling pathway	13/42	473/18670	1.96491e-11	1.86077e-09	1.08794e-09	IGHG1/IGKC/IGHM/CD3D/CD3E/LCK/CD79A/TRAC/CD19/CCR7/IGLL5/MS4A1/IGHD	13
BP	GO:0002757	immune response-activating signal transduction	13/42	473/18670	1.96491e-11	1.86077e-09	1.08794e-09	IGHG1/IGKC/IGHM/CD3D/CD3E/LCK/CD79A/TRAC/CD19/CCR7/IGLL5/MS4A1/IGHD	13
BP	GO:0002696	positive regulation of leukocyte activation	12/42	380/18670	2.71341e-11	2.336e-09	1.36579e-09	CCL19/IGHG1/IGKC/IGHM/CD27/CD2/CD3E/CCL5/LCK/CCR7/IGLL5/IGHD	12
BP	GO:0050867	positive regulation of cell activation	12/42	394/18670	4.12697e-11	3.25687e-09	1.9042e-09	CCL19/IGHG1/IGKC/IGHM/CD27/CD2/CD3E/CCL5/LCK/CCR7/IGLL5/IGHD	12
BP	GO:0030217	T cell differentiation	10/42	240/18670	1.0482e-10	7.63574e-09	4.4644e-09	CCL19/PLA2G2D/CD27/CD8A/CD3D/CD2/CD3E/SLAMF6/LCK/CCR7	10
BP	GO:0051251	positive regulation of lymphocyte activation	11/42	334/18670	1.33044e-10	8.99945e-09	5.26172e-09	CCL19/IGHG1/IGKC/IGHM/CD27/CD3E/CCL5/LCK/CCR7/IGLL5/IGHD	11
BP	GO:0050900	leukocyte migration	12/42	499/18670	6.21618e-10	3.92448e-08	2.29453e-08	CCL19/MMP1/CXCL9/CXCL13/IGKC/IGHM/CD2/CXCR3/CCL5/LCK/CCR7/SELL	12
BP	GO:0070098	chemokine-mediated signaling pathway	7/42	88/18670	9.5667e-10	5.66229e-08	3.31058e-08	ACKR1/CCL19/CXCL9/CXCL13/CXCR3/CCL5/CCR7	7
BP	GO:0042113	B cell activation	10/42	310/18670	1.26735e-09	7.05988e-08	4.12771e-08	IGHG1/IGKC/IGHM/CD27/CD79A/CD19/IGLL5/MS4A1/MZB1/IGHD	10
BP	GO:0050863	regulation of T cell activation	10/42	314/18670	1.43435e-09	7.54629e-08	4.4121e-08	CCL19/PLA2G2D/IDO1/CD27/CD2/CD3E/CCL5/SIT1/LCK/CCR7	10
BP	GO:1990868	response to chemokine	7/42	97/18670	1.90743e-09	9.03166e-08	5.28056e-08	ACKR1/CCL19/CXCL9/CXCL13/CXCR3/CCL5/CCR7	7
BP	GO:1990869	cellular response to chemokine	7/42	97/18670	1.90743e-09	9.03166e-08	5.28056e-08	ACKR1/CCL19/CXCL9/CXCL13/CXCR3/CCL5/CCR7	7
BP	GO:0050864	regulation of B cell activation	8/42	184/18670	6.77398e-09	3.05474e-07	1.78602e-07	IGHG1/IGKC/IGHM/CD27/CD19/IGLL5/MZB1/IGHD	8
BP	GO:0046651	lymphocyte proliferation	9/42	272/18670	7.58749e-09	3.26607e-07	1.90958e-07	CCL19/PLA2G2D/IDO1/CD3E/CCL5/CD79A/CD19/MS4A1/MZB1	9
BP	GO:0032943	mononuclear cell proliferation	9/42	274/18670	8.08661e-09	3.32957e-07	1.94671e-07	CCL19/PLA2G2D/IDO1/CD3E/CCL5/CD79A/CD19/MS4A1/MZB1	9
BP	GO:0070661	leukocyte proliferation	9/42	298/18670	1.67455e-08	6.60748e-07	3.86321e-07	CCL19/PLA2G2D/IDO1/CD3E/CCL5/CD79A/CD19/MS4A1/MZB1	9
BP	GO:0016064	immunoglobulin mediated immune response	8/42	218/18670	2.54958e-08	9.65779e-07	5.64664e-07	C7/IGHG1/IGKC/IGHM/CD27/CD19/IGLL5/IGHD	8
BP	GO:0019835	cytolysis	5/42	40/18670	2.79611e-08	9.94469e-07	5.81438e-07	C7/GZMB/GZMA/GZMH/GZMM	5
BP	GO:0019724	B cell mediated immunity	8/42	221/18670	2.83534e-08	9.94469e-07	5.81438e-07	C7/IGHG1/IGKC/IGHM/CD27/CD19/IGLL5/IGHD	8
BP	GO:0007159	leukocyte cell-cell adhesion	9/42	337/18670	4.82567e-08	1.63211e-06	9.54249e-07	CCL19/PLA2G2D/IDO1/CD27/CD3E/CCL5/LCK/CCR7/SELL	9
BP	GO:2000107	negative regulation of leukocyte apoptotic process	5/42	47/18670	6.44325e-08	2.10405e-06	1.23018e-06	CCL19/IDO1/CD27/CCL5/CCR7	5
BP	GO:0006956	complement activation	7/42	175/18670	1.15333e-07	3.64067e-06	2.1286e-06	C7/IGHG1/IGKC/IGHM/CD19/IGLL5/IGHD	7
BP	GO:0022407	regulation of cell-cell adhesion	9/42	402/18670	2.16302e-07	6.60768e-06	3.86333e-06	CCL19/PLA2G2D/IDO1/CXCL13/CD27/CD3E/CCL5/LCK/CCR7	9
BP	GO:1903037	regulation of leukocyte cell-cell adhesion	8/42	304/18670	3.28816e-07	9.7309e-06	5.68938e-06	CCL19/PLA2G2D/IDO1/CD27/CD3E/CCL5/LCK/CCR7	8
BP	GO:0008037	cell recognition	7/42	215/18670	4.66697e-07	1.31956e-05	7.71507e-06	CCL19/IGHG1/IGKC/IGHM/CCR7/IGLL5/IGHD	7
BP	GO:0007204	positive regulation of cytosolic calcium ion concentration	8/42	319/18670	4.73758e-07	1.31956e-05	7.71507e-06	CCL19/CXCL9/CXCL13/CXCR3/LCK/CD19/CCR7/MS4A1	8
BP	GO:0002920	regulation of humoral immune response	6/42	134/18670	5.18295e-07	1.40236e-05	8.1992e-06	C7/IGHG1/CXCL13/IGKC/CD19/CCR7	6
BP	GO:0006958	complement activation, classical pathway	6/42	137/18670	5.90483e-07	1.5533e-05	9.08169e-06	C7/IGHG1/IGKC/IGHM/IGLL5/IGHD	6
BP	GO:0006874	cellular calcium ion homeostasis	9/42	458/18670	6.46217e-07	1.65397e-05	9.67027e-06	CCL19/CXCL9/CXCL13/CXCR3/CCL5/LCK/CD19/CCR7/MS4A1	9
BP	GO:0050871	positive regulation of B cell activation	6/42	142/18670	7.29013e-07	1.81678e-05	1.06222e-05	IGHG1/IGKC/IGHM/CD27/IGLL5/IGHD	6
BP	GO:0055074	calcium ion homeostasis	9/42	471/18670	8.15846e-07	1.98104e-05	1.15826e-05	CCL19/CXCL9/CXCL13/CXCR3/CCL5/LCK/CD19/CCR7/MS4A1	9
BP	GO:0002455	humoral immune response mediated by circulating immunoglobulin	6/42	150/18670	1.00532e-06	2.3801e-05	1.39158e-05	C7/IGHG1/IGKC/IGHM/IGLL5/IGHD	6
BP	GO:0032735	positive regulation of interleukin-12 production	4/42	35/18670	1.10099e-06	2.49351e-05	1.45789e-05	CCL19/IDO1/CCR7/LTB	4
BP	GO:0051480	regulation of cytosolic calcium ion concentration	8/42	357/18670	1.10589e-06	2.49351e-05	1.45789e-05	CCL19/CXCL9/CXCL13/CXCR3/LCK/CD19/CCR7/MS4A1	8
BP	GO:2000106	regulation of leukocyte apoptotic process	5/42	83/18670	1.14912e-06	2.53073e-05	1.47965e-05	CCL19/IDO1/CD27/CCL5/CCR7	5
BP	GO:0072503	cellular divalent inorganic cation homeostasis	9/42	493/18670	1.1915e-06	2.56444e-05	1.49935e-05	CCL19/CXCL9/CXCL13/CXCR3/CCL5/LCK/CD19/CCR7/MS4A1	9
BP	GO:0006910	phagocytosis, recognition	5/42	84/18670	1.21983e-06	2.56706e-05	1.50089e-05	IGHG1/IGKC/IGHM/IGLL5/IGHD	5
BP	GO:0060402	calcium ion transport into cytosol	6/42	158/18670	1.36205e-06	2.80405e-05	1.63945e-05	CCL19/CXCL9/LCK/CD19/CCR7/MS4A1	6
BP	GO:0022409	positive regulation of cell-cell adhesion	7/42	255/18670	1.46509e-06	2.952e-05	1.72595e-05	CCL19/CXCL13/CD27/CD3E/CCL5/LCK/CCR7	7
BP	GO:0033632	regulation of cell-cell adhesion mediated by integrin	3/42	11/18670	1.72491e-06	3.40311e-05	1.9897e-05	CXCL13/CD3E/CCL5	3
BP	GO:0060401	cytosolic calcium ion transport	6/42	176/18670	2.55083e-06	4.92987e-05	2.88235e-05	CCL19/CXCL9/LCK/CD19/CCR7/MS4A1	6
BP	GO:0030593	neutrophil chemotaxis	5/42	104/18670	3.5155e-06	6.5278e-05	3.81662e-05	CCL19/CXCL9/CXCL13/CCL5/CCR7	5
BP	GO:0071887	leukocyte apoptotic process	5/42	104/18670	3.5155e-06	6.5278e-05	3.81662e-05	CCL19/IDO1/CD27/CCL5/CCR7	5
BP	GO:0045058	T cell selection	4/42	47/18670	3.67795e-06	6.69812e-05	3.9162e-05	CD3D/CD3E/SLAMF6/CCR7	4
BP	GO:0001909	leukocyte mediated cytotoxicity	5/42	107/18670	4.04381e-06	7.22545e-05	4.22452e-05	GZMB/SLAMF6/SH2D1A/GZMM/SLAMF7	5
BP	GO:0072676	lymphocyte migration	5/42	111/18670	4.84306e-06	8.49329e-05	4.96578e-05	CCL19/CXCL13/CXCR3/CCL5/CCR7	5
BP	GO:0050870	positive regulation of T cell activation	6/42	202/18670	5.64743e-06	9.72385e-05	5.68526e-05	CCL19/CD27/CD3E/CCL5/LCK/CCR7	6
BP	GO:0033631	cell-cell adhesion mediated by integrin	3/42	16/18670	5.80855e-06	9.82267e-05	5.74304e-05	CXCL13/CD3E/CCL5	3
BP	GO:0032655	regulation of interleukin-12 production	4/42	54/18670	6.44731e-06	0.000104899	6.13315e-05	CCL19/IDO1/CCR7/LTB	4
BP	GO:0006911	phagocytosis, engulfment	5/42	118/18670	6.53542e-06	0.000104899	6.13315e-05	IGHG1/IGKC/IGHM/IGLL5/IGHD	5
BP	GO:1990266	neutrophil migration	5/42	118/18670	6.53542e-06	0.000104899	6.13315e-05	CCL19/CXCL9/CXCL13/CCL5/CCR7	5
BP	GO:0050670	regulation of lymphocyte proliferation	6/42	208/18670	6.67958e-06	0.000105426	6.16396e-05	CCL19/PLA2G2D/IDO1/CD3E/CCL5/MZB1	6
BP	GO:0032944	regulation of mononuclear cell proliferation	6/42	209/18670	6.86561e-06	0.000106586	6.23177e-05	CCL19/PLA2G2D/IDO1/CD3E/CCL5/MZB1	6
BP	GO:0002697	regulation of immune effector process	8/42	462/18670	7.45833e-06	0.000110436	6.4569e-05	C7/CCL19/IGHG1/IGKC/SLAMF6/SH2D1A/CD19/MZB1	8
BP	GO:0031295	T cell costimulation	4/42	56/18670	7.46349e-06	0.000110436	6.4569e-05	CCL19/CD3E/LCK/CCR7	4
BP	GO:0032615	interleukin-12 production	4/42	56/18670	7.46349e-06	0.000110436	6.4569e-05	CCL19/IDO1/CCR7/LTB	4
BP	GO:0001819	positive regulation of cytokine production	8/42	464/18670	7.69732e-06	0.000112144	6.55675e-05	CCL19/IDO1/CD2/CD3E/SLAMF6/CCR7/LTB/IGHD	8
BP	GO:0071621	granulocyte chemotaxis	5/42	123/18670	8.00451e-06	0.000113268	6.62249e-05	CCL19/CXCL9/CXCL13/CCL5/CCR7	5
BP	GO:0031294	lymphocyte costimulation	4/42	57/18670	8.01371e-06	0.000113268	6.62249e-05	CCL19/CD3E/LCK/CCR7	4
BP	GO:0051209	release of sequestered calcium ion into cytosol	5/42	124/18670	8.32706e-06	0.0001158	6.77052e-05	CCL19/CXCL9/LCK/CD19/CCR7	5
BP	GO:0070233	negative regulation of T cell apoptotic process	3/42	18/18670	8.4374e-06	0.0001158	6.77052e-05	IDO1/CD27/CCL5	3
BP	GO:1903039	positive regulation of leukocyte cell-cell adhesion	6/42	218/18670	8.73711e-06	0.000118201	6.91086e-05	CCL19/CD27/CD3E/CCL5/LCK/CCR7	6
BP	GO:0051283	negative regulation of sequestering of calcium ion	5/42	126/18670	9.00264e-06	0.000120077	7.02059e-05	CCL19/CXCL9/LCK/CD19/CCR7	5
BP	GO:0099024	plasma membrane invagination	5/42	127/18670	9.35613e-06	0.000123059	7.19492e-05	IGHG1/IGKC/IGHM/IGLL5/IGHD	5
BP	GO:0070663	regulation of leukocyte proliferation	6/42	222/18670	9.692e-06	0.000124305	7.26776e-05	CCL19/PLA2G2D/IDO1/CD3E/CCL5/MZB1	6
BP	GO:0051282	regulation of sequestering of calcium ion	5/42	128/18670	9.72038e-06	0.000124305	7.26776e-05	CCL19/CXCL9/LCK/CD19/CCR7	5
BP	GO:0042267	natural killer cell mediated cytotoxicity	4/42	60/18670	9.84464e-06	0.000124305	7.26776e-05	GZMB/SLAMF6/SH2D1A/SLAMF7	4
BP	GO:0002544	chronic inflammatory response	3/42	19/18670	1.00037e-05	0.000124652	7.28804e-05	IDO1/CXCL13/CCL5	3
BP	GO:0030595	leukocyte chemotaxis	6/42	224/18670	1.02002e-05	0.000125449	7.33467e-05	CCL19/CXCL9/CXCL13/CXCR3/CCL5/CCR7	6
BP	GO:0051208	sequestering of calcium ion	5/42	131/18670	1.08801e-05	0.000132095	7.72324e-05	CCL19/CXCL9/LCK/CD19/CCR7	5
BP	GO:0033630	positive regulation of cell adhesion mediated by integrin	3/42	20/18670	1.17507e-05	0.000140859	8.23565e-05	CXCL13/CD3E/CCL5	3
BP	GO:0010324	membrane invagination	5/42	135/18670	1.25915e-05	0.000147178	8.60511e-05	IGHG1/IGKC/IGHM/IGLL5/IGHD	5
BP	GO:0002228	natural killer cell mediated immunity	4/42	64/18670	1.27441e-05	0.000147178	8.60511e-05	GZMB/SLAMF6/SH2D1A/SLAMF7	4
BP	GO:0048247	lymphocyte chemotaxis	4/42	64/18670	1.27441e-05	0.000147178	8.60511e-05	CCL19/CXCL13/CXCR3/CCL5	4
BP	GO:0045061	thymic T cell selection	3/42	21/18670	1.36877e-05	0.000156171	9.13089e-05	CD3D/CD3E/CCR7	3
BP	GO:0097553	calcium ion transmembrane import into cytosol	5/42	140/18670	1.50188e-05	0.000169319	9.89962e-05	CCL19/CXCL9/LCK/CD19/CCR7	5
BP	GO:0097530	granulocyte migration	5/42	141/18670	1.55453e-05	0.000173193	0.000101261	CCL19/CXCL9/CXCL13/CCL5/CCR7	5
BP	GO:0002407	dendritic cell chemotaxis	3/42	24/18670	2.07323e-05	0.000228296	0.000133478	CCL19/CCL5/CCR7	3
BP	GO:0042129	regulation of T cell proliferation	5/42	156/18670	2.53153e-05	0.000275558	0.000161111	CCL19/PLA2G2D/IDO1/CD3E/CCL5	5
BP	GO:0045785	positive regulation of cell adhesion	7/42	403/18670	2.91276e-05	0.000313453	0.000183267	CCL19/CXCL13/CD27/CD3E/CCL5/LCK/CCR7	7
BP	GO:0036336	dendritic cell migration	3/42	27/18670	2.9821e-05	0.000317309	0.000185522	CCL19/CCL5/CCR7	3
BP	GO:0010818	T cell chemotaxis	3/42	28/18670	3.33473e-05	0.000350888	0.000205154	CXCL13/CXCR3/CCL5	3
BP	GO:0001906	cell killing	5/42	168/18670	3.61177e-05	0.000375863	0.000219756	GZMB/SLAMF6/SH2D1A/GZMM/SLAMF7	5
BP	GO:0070229	negative regulation of lymphocyte apoptotic process	3/42	29/18670	3.71369e-05	0.000382267	0.000223501	IDO1/CD27/CCL5	3
BP	GO:0002690	positive regulation of leukocyte chemotaxis	4/42	87/18670	4.3006e-05	0.000437921	0.00025604	CCL19/CXCL13/CCL5/CCR7	4
BP	GO:0006816	calcium ion transport	7/42	434/18670	4.666e-05	0.000470074	0.000274839	CCL19/CXCL9/CCL5/LCK/CD19/CCR7/MS4A1	7
BP	GO:0043552	positive regulation of phosphatidylinositol 3-kinase activity	3/42	32/18670	5.0174e-05	0.000500155	0.000292427	CCL19/CD19/CCR7	3
BP	GO:0070232	regulation of T cell apoptotic process	3/42	33/18670	5.51051e-05	0.000543588	0.000317821	IDO1/CD27/CCL5	3
BP	GO:0042098	T cell proliferation	5/42	184/18670	5.57274e-05	0.00054406	0.000318097	CCL19/PLA2G2D/IDO1/CD3E/CCL5	5
BP	GO:0060326	cell chemotaxis	6/42	304/18670	5.68178e-05	0.000549045	0.000321011	CCL19/CXCL9/CXCL13/CXCR3/CCL5/CCR7	6
BP	GO:0043368	positive T cell selection	3/42	34/18670	6.03433e-05	0.000574956	0.000336161	CD3D/CD3E/SLAMF6	3
BP	GO:0042100	B cell proliferation	4/42	95/18670	6.07134e-05	0.000574956	0.000336161	CD79A/CD19/MS4A1/MZB1	4
BP	GO:0090218	positive regulation of lipid kinase activity	3/42	36/18670	7.17755e-05	0.000672984	0.000393475	CCL19/CD19/CCR7	3
BP	GO:0002685	regulation of leukocyte migration	5/42	196/18670	7.51826e-05	0.000698019	0.000408112	CCL19/CXCL13/CXCR3/CCL5/CCR7	5
BP	GO:0032649	regulation of interferon-gamma production	4/42	101/18670	7.71095e-05	0.000708958	0.000414508	CD2/CD3E/SLAMF6/CCR7	4
BP	GO:0050852	T cell receptor signaling pathway	5/42	202/18670	8.66876e-05	0.000782792	0.000457676	CD3D/CD3E/LCK/TRAC/CCR7	5
BP	GO:0070838	divalent metal ion transport	7/42	479/18670	8.67932e-05	0.000782792	0.000457676	CCL19/CXCL9/CCL5/LCK/CD19/CCR7/MS4A1	7
BP	GO:0042742	defense response to bacterium	6/42	330/18670	8.93908e-05	0.000798614	0.000466927	IGHG1/CXCL13/IGKC/IGHM/IGLL5/IGHD	6
BP	GO:0072511	divalent inorganic cation transport	7/42	486/18670	9.50233e-05	0.000841	0.000491709	CCL19/CXCL9/CCL5/LCK/CD19/CCR7/MS4A1	7
BP	GO:0097529	myeloid leukocyte migration	5/42	210/18670	0.000104085	0.000912671	0.000533613	CCL19/CXCL9/CXCL13/CCL5/CCR7	5
BP	GO:0032609	interferon-gamma production	4/42	113/18670	0.000119252	0.00103607	0.000605759	CD2/CD3E/SLAMF6/CCR7	4
BP	GO:0002688	regulation of leukocyte chemotaxis	4/42	114/18670	0.000123387	0.00106225	0.00062107	CCL19/CXCL13/CCL5/CCR7	4
BP	GO:0051651	maintenance of location in cell	5/42	219/18670	0.000126741	0.00107912	0.000630934	CCL19/CXCL9/LCK/CD19/CCR7	5
BP	GO:0030449	regulation of complement activation	4/42	115/18670	0.000127626	0.00107912	0.000630934	C7/IGHG1/IGKC/CD19	4
BP	GO:0071622	regulation of granulocyte chemotaxis	3/42	44/18670	0.00013148	0.00110188	0.000644236	CCL19/CCL5/CCR7	3
BP	GO:0033628	regulation of cell adhesion mediated by integrin	3/42	46/18670	0.00015023	0.00124796	0.000729647	CXCL13/CD3E/CCL5	3
BP	GO:0070231	T cell apoptotic process	3/42	47/18670	0.000160222	0.00131939	0.000771411	IDO1/CD27/CCL5	3
BP	GO:0006909	phagocytosis	6/42	369/18670	0.000164573	0.00134354	0.000785528	IGHG1/IGKC/IGHM/IL2RG/IGLL5/IGHD	6
BP	GO:1903727	positive regulation of phospholipid metabolic process	3/42	48/18670	0.000170636	0.00138113	0.000807509	CCL19/CD19/CCR7	3
BP	GO:0002687	positive regulation of leukocyte migration	4/42	128/18670	0.000192823	0.00154749	0.000904773	CCL19/CXCL13/CCL5/CCR7	4
BP	GO:0030183	B cell differentiation	4/42	131/18670	0.000210748	0.00167713	0.000980569	CD27/CD79A/CD19/MS4A1	4
BP	GO:0001768	establishment of T cell polarity	2/42	10/18670	0.000219794	0.00169224	0.000989403	CCL19/CCR7	2
BP	GO:0072610	interleukin-12 secretion	2/42	10/18670	0.000219794	0.00169224	0.000989403	CCL19/CCR7	2
BP	GO:0097048	dendritic cell apoptotic process	2/42	10/18670	0.000219794	0.00169224	0.000989403	CCL19/CCR7	2
BP	GO:2000668	regulation of dendritic cell apoptotic process	2/42	10/18670	0.000219794	0.00169224	0.000989403	CCL19/CCR7	2
BP	GO:0050704	regulation of interleukin-1 secretion	3/42	53/18670	0.000229313	0.00173727	0.00101573	CCL19/CCR7/IGHD	3
BP	GO:0070228	regulation of lymphocyte apoptotic process	3/42	53/18670	0.000229313	0.00173727	0.00101573	IDO1/CD27/CCL5	3
BP	GO:0050921	positive regulation of chemotaxis	4/42	135/18670	0.000236478	0.00177734	0.00103916	CCL19/CXCL13/CCL5/CCR7	4
BP	GO:0043551	regulation of phosphatidylinositol 3-kinase activity	3/42	55/18670	0.000256008	0.00190293	0.00111259	CCL19/CD19/CCR7	3
BP	GO:0046631	alpha-beta T cell activation	4/42	138/18670	0.000257207	0.00190293	0.00111259	CCL19/PLA2G2D/CD3E/SLAMF6	4
BP	GO:0001767	establishment of lymphocyte polarity	2/42	11/18670	0.000268254	0.00192452	0.00112521	CCL19/CCR7	2
BP	GO:0002517	T cell tolerance induction	2/42	11/18670	0.000268254	0.00192452	0.00112521	IDO1/CD3E	2
BP	GO:0002604	regulation of dendritic cell antigen processing and presentation	2/42	11/18670	0.000268254	0.00192452	0.00112521	CCL19/CCR7	2
BP	GO:0045060	negative thymic T cell selection	2/42	11/18670	0.000268254	0.00192452	0.00112521	CD3E/CCR7	2
BP	GO:0002468	dendritic cell antigen processing and presentation	2/42	12/18670	0.000321446	0.00227171	0.0013282	CCL19/CCR7	2
BP	GO:0043383	negative T cell selection	2/42	12/18670	0.000321446	0.00227171	0.0013282	CD3E/CCR7	2
BP	GO:0043491	protein kinase B signaling	5/42	269/18670	0.000329098	0.00230856	0.00134975	CCL19/CCL5/LCK/CD19/CCR7	5
BP	GO:0050701	interleukin-1 secretion	3/42	61/18670	0.000347922	0.00242266	0.00141646	CCL19/CCR7/IGHD	3
BP	GO:0045059	positive thymic T cell selection	2/42	13/18670	0.000379348	0.00262221	0.00153313	CD3D/CD3E	2
BP	GO:0043550	regulation of lipid kinase activity	3/42	64/18670	0.00040089	0.00275104	0.00160845	CCL19/CD19/CCR7	3
BP	GO:0032729	positive regulation of interferon-gamma production	3/42	65/18670	0.000419632	0.00281838	0.00164783	CD2/CD3E/SLAMF6	3
BP	GO:0050854	regulation of antigen receptor-mediated signaling pathway	3/42	65/18670	0.000419632	0.00281838	0.00164783	LCK/CD19/CCR7	3
BP	GO:0072678	T cell migration	3/42	65/18670	0.000419632	0.00281838	0.00164783	CXCL13/CXCR3/CCL5	3
BP	GO:0001771	immunological synapse formation	2/42	14/18670	0.000441942	0.00290638	0.00169928	CCL19/CCR7	2
BP	GO:0050862	positive regulation of T cell receptor signaling pathway	2/42	14/18670	0.000441942	0.00290638	0.00169928	LCK/CCR7	2
BP	GO:0070234	positive regulation of T cell apoptotic process	2/42	14/18670	0.000441942	0.00290638	0.00169928	IDO1/CCL5	2
BP	GO:0071356	cellular response to tumor necrosis factor	5/42	291/18670	0.000471505	0.00307942	0.00180045	CCL19/CD27/CCL5/TNFRSF17/LTB	5
BP	GO:0033627	cell adhesion mediated by integrin	3/42	68/18670	0.000479212	0.00310831	0.00181734	CXCL13/CD3E/CCL5	3
BP	GO:0070227	lymphocyte apoptotic process	3/42	69/18670	0.000500213	0.00322246	0.00188408	IDO1/CD27/CCL5	3
BP	GO:0033077	T cell differentiation in thymus	3/42	70/18670	0.000521795	0.00333878	0.00195209	CD3D/CD3E/CCR7	3
BP	GO:0002643	regulation of tolerance induction	2/42	16/18670	0.000581119	0.0036688	0.00214504	IDO1/CD3E	2
BP	GO:0010820	positive regulation of T cell chemotaxis	2/42	16/18670	0.000581119	0.0036688	0.00214504	CXCL13/CCL5	2
BP	GO:0043367	CD4-positive, alpha-beta T cell differentiation	3/42	74/18670	0.000614071	0.00385116	0.00225166	CCL19/PLA2G2D/SLAMF6	3
BP	GO:0051897	positive regulation of protein kinase B signaling	4/42	176/18670	0.000645898	0.00400324	0.00234058	CCL19/LCK/CD19/CCR7	4
BP	GO:0034612	response to tumor necrosis factor	5/42	312/18670	0.000646775	0.00400324	0.00234058	CCL19/CD27/CCL5/TNFRSF17/LTB	5
BP	GO:0010819	regulation of T cell chemotaxis	2/42	17/18670	0.000657663	0.0040442	0.00236453	CXCL13/CCL5	2
BP	GO:0051235	maintenance of location	5/42	315/18670	0.00067533	0.00412605	0.00241238	CCL19/CXCL9/LCK/CD19/CCR7	5
BP	GO:0070588	calcium ion transmembrane transport	5/42	319/18670	0.000714864	0.00433959	0.00253724	CCL19/CXCL9/LCK/CD19/CCR7	5
BP	GO:0070230	positive regulation of lymphocyte apoptotic process	2/42	18/18670	0.000738816	0.00445643	0.00260555	IDO1/CCL5	2
BP	GO:0071731	response to nitric oxide	2/42	19/18670	0.000824559	0.00494213	0.00288953	CCL19/CCR7	2
BP	GO:0032496	response to lipopolysaccharide	5/42	330/18670	0.000832555	0.00495868	0.0028992	IDO1/CXCL9/CXCL13/CCL5/CCR7	5
BP	GO:0002577	regulation of antigen processing and presentation	2/42	20/18670	0.000914871	0.00538126	0.00314627	CCL19/CCR7	2
BP	GO:0010560	positive regulation of glycoprotein biosynthetic process	2/42	20/18670	0.000914871	0.00538126	0.00314627	CCL19/CCR7	2
BP	GO:0002237	response to molecule of bacterial origin	5/42	343/18670	0.00098969	0.00578541	0.00338257	IDO1/CXCL9/CXCL13/CCL5/CCR7	5
BP	GO:0140131	positive regulation of lymphocyte chemotaxis	2/42	21/18670	0.00100973	0.00586636	0.00342989	CXCL13/CCL5	2
BP	GO:1903725	regulation of phospholipid metabolic process	3/42	88/18670	0.00101705	0.00587287	0.0034337	CCL19/CD19/CCR7	3
BP	GO:0033622	integrin activation	2/42	22/18670	0.00110912	0.00636569	0.00372184	CXCL13/MZB1	2
BP	GO:0035710	CD4-positive, alpha-beta T cell activation	3/42	92/18670	0.00115666	0.00659855	0.00385799	CCL19/PLA2G2D/SLAMF6	3
BP	GO:0034695	response to prostaglandin E	2/42	23/18670	0.00121302	0.00687864	0.00402175	CCL19/CCR7	2
BP	GO:0050707	regulation of cytokine secretion	4/42	210/18670	0.00124586	0.00702281	0.00410604	CCL19/CD2/CCR7/IGHD	4
BP	GO:0042102	positive regulation of T cell proliferation	3/42	95/18670	0.00126893	0.00711052	0.00415732	CCL19/CD3E/CCL5	3
BP	GO:0050857	positive regulation of antigen receptor-mediated signaling pathway	2/42	24/18670	0.00132141	0.00727546	0.00425376	LCK/CCR7	2
BP	GO:0090023	positive regulation of neutrophil chemotaxis	2/42	24/18670	0.00132141	0.00727546	0.00425376	CCL19/CCR7	2
BP	GO:1903020	positive regulation of glycoprotein metabolic process	2/42	24/18670	0.00132141	0.00727546	0.00425376	CCL19/CCR7	2
BP	GO:0050920	regulation of chemotaxis	4/42	217/18670	0.00140576	0.00769509	0.0044991	CCL19/CXCL13/CCL5/CCR7	4
BP	GO:0002507	tolerance induction	2/42	25/18670	0.00143427	0.00780608	0.00456399	IDO1/CD3E	2
BP	GO:0002699	positive regulation of immune effector process	4/42	219/18670	0.00145395	0.00786797	0.00460018	CCL19/SLAMF6/SH2D1A/MZB1	4
BP	GO:0046632	alpha-beta T cell differentiation	3/42	101/18670	0.00151356	0.00814397	0.00476155	CCL19/PLA2G2D/SLAMF6	3
BP	GO:0071624	positive regulation of granulocyte chemotaxis	2/42	26/18670	0.00155158	0.00830141	0.0048536	CCL19/CCR7	2
BP	GO:0032652	regulation of interleukin-1 production	3/42	103/18670	0.00160121	0.00851878	0.00498069	CCL19/CCR7/IGHD	3
BP	GO:0031349	positive regulation of defense response	5/42	384/18670	0.00163181	0.0086331	0.00504753	IDO1/SLAMF6/SH2D1A/CCL5/CCR7	5
BP	GO:1901623	regulation of lymphocyte chemotaxis	2/42	27/18670	0.00167333	0.00880355	0.00514719	CXCL13/CCL5	2
BP	GO:2000108	positive regulation of leukocyte apoptotic process	2/42	28/18670	0.00179948	0.00941495	0.00550465	IDO1/CCL5	2
BP	GO:1902624	positive regulation of neutrophil migration	2/42	29/18670	0.00193002	0.0100425	0.00587155	CCL19/CCR7	2
BP	GO:0050663	cytokine secretion	4/42	240/18670	0.00203188	0.0105147	0.00614764	CCL19/CD2/CCR7/IGHD	4
BP	GO:0045954	positive regulation of natural killer cell mediated cytotoxicity	2/42	30/18670	0.00206494	0.0105702	0.00618012	SLAMF6/SH2D1A	2
BP	GO:0090022	regulation of neutrophil chemotaxis	2/42	30/18670	0.00206494	0.0105702	0.00618012	CCL19/CCR7	2
BP	GO:0051896	regulation of protein kinase B signaling	4/42	244/18670	0.00215764	0.0109854	0.00642285	CCL19/LCK/CD19/CCR7	4
BP	GO:0032612	interleukin-1 production	3/42	115/18670	0.00219408	0.0110444	0.00645732	CCL19/CCR7/IGHD	3
BP	GO:0034694	response to prostaglandin	2/42	31/18670	0.00220421	0.0110444	0.00645732	CCL19/CCR7	2
BP	GO:2000406	positive regulation of T cell migration	2/42	31/18670	0.00220421	0.0110444	0.00645732	CXCL13/CCL5	2
BP	GO:0002717	positive regulation of natural killer cell mediated immunity	2/42	33/18670	0.00249572	0.0124392	0.00727286	SLAMF6/SH2D1A	2
BP	GO:0019730	antimicrobial humoral response	3/42	122/18670	0.00259518	0.0128672	0.00752308	CXCL9/CXCL13/IGHM	3
BP	GO:0051928	positive regulation of calcium ion transport	3/42	123/18670	0.00265592	0.0130998	0.00765907	CXCL9/CCL5/CD19	3
BP	GO:1902622	regulation of neutrophil migration	2/42	36/18670	0.00296517	0.0145493	0.00850656	CCL19/CCR7	2
BP	GO:0050671	positive regulation of lymphocyte proliferation	3/42	130/18670	0.00310584	0.015161	0.00886419	CCL19/CD3E/CCL5	3
BP	GO:2000403	positive regulation of lymphocyte migration	2/42	37/18670	0.00313015	0.0152013	0.00888776	CXCL13/CCL5	2
BP	GO:0032946	positive regulation of mononuclear cell proliferation	3/42	131/18670	0.00317369	0.0153341	0.00896542	CCL19/CD3E/CCL5	3
BP	GO:0050716	positive regulation of interleukin-1 secretion	2/42	38/18670	0.00329935	0.0158603	0.00927308	CCL19/IGHD	2
BP	GO:0050856	regulation of T cell receptor signaling pathway	2/42	39/18670	0.00347275	0.0166096	0.00971114	LCK/CCR7	2
BP	GO:0051281	positive regulation of release of sequestered calcium ion into cytosol	2/42	40/18670	0.00365033	0.0173712	0.0101564	CXCL9/CD19	2
BP	GO:0045580	regulation of T cell differentiation	3/42	139/18670	0.0037495	0.0175781	0.0102774	CCL19/CD27/CD2	3
BP	GO:0050715	positive regulation of cytokine secretion	3/42	139/18670	0.0037495	0.0175781	0.0102774	CCL19/CD2/IGHD	3
BP	GO:0070665	positive regulation of leukocyte proliferation	3/42	139/18670	0.0037495	0.0175781	0.0102774	CCL19/CD3E/CCL5	3
BP	GO:0046330	positive regulation of JNK cascade	3/42	140/18670	0.00382565	0.0178468	0.0104345	CCL19/CD27/CCR7	3
BP	GO:0050708	regulation of protein secretion	5/42	472/18670	0.00397958	0.0184709	0.0107994	CCL19/CD2/CCL5/CCR7/IGHD	5
BP	GO:0010559	regulation of glycoprotein biosynthetic process	2/42	42/18670	0.00401796	0.0184709	0.0107994	CCL19/CCR7	2
BP	GO:0097028	dendritic cell differentiation	2/42	42/18670	0.00401796	0.0184709	0.0107994	CCL19/CCR7	2
BP	GO:0045834	positive regulation of lipid metabolic process	3/42	146/18670	0.00430247	0.0196833	0.0115083	CCL19/CD19/CCR7	3
BP	GO:0042269	regulation of natural killer cell mediated cytotoxicity	2/42	44/18670	0.00440209	0.0199463	0.0116621	SLAMF6/SH2D1A	2
BP	GO:2000404	regulation of T cell migration	2/42	44/18670	0.00440209	0.0199463	0.0116621	CXCL13/CCL5	2
BP	GO:0002715	regulation of natural killer cell mediated immunity	2/42	46/18670	0.00480258	0.0215547	0.0126024	SLAMF6/SH2D1A	2
BP	GO:0050706	regulation of interleukin-1 beta secretion	2/42	46/18670	0.00480258	0.0215547	0.0126024	CCL19/CCR7	2
BP	GO:0030574	collagen catabolic process	2/42	47/18670	0.0050089	0.0223747	0.0130818	MMP9/MMP1	2
BP	GO:0002791	regulation of peptide secretion	5/42	500/18670	0.00507531	0.0225649	0.013193	CCL19/CD2/CCL5/CCR7/IGHD	5
BP	GO:1903018	regulation of glycoprotein metabolic process	2/42	49/18670	0.00543364	0.0240451	0.0140585	CCL19/CCR7	2
BP	GO:0001954	positive regulation of cell-matrix adhesion	2/42	51/18670	0.00587435	0.0257547	0.015058	CD3E/CCR7	2
BP	GO:0097366	response to bronchodilator	2/42	51/18670	0.00587435	0.0257547	0.015058	CCL19/CCR7	2
BP	GO:0006968	cellular defense response	2/42	52/18670	0.00610066	0.0266236	0.0155661	CXCL9/SH2D1A	2
BP	GO:0033209	tumor necrosis factor-mediated signaling pathway	3/42	167/18670	0.00624865	0.0271444	0.0158705	CD27/TNFRSF17/LTB	3
BP	GO:0050702	interleukin-1 beta secretion	2/42	53/18670	0.00633091	0.0273761	0.016006	CCL19/CCR7	2
BP	GO:0045619	regulation of lymphocyte differentiation	3/42	169/18670	0.00645718	0.0277952	0.0162511	CCL19/CD27/CD2	3
BP	GO:0010524	positive regulation of calcium ion transport into cytosol	2/42	54/18670	0.00656508	0.0281318	0.0164479	CXCL9/CD19	2
BP	GO:0032874	positive regulation of stress-activated MAPK cascade	3/42	172/18670	0.00677772	0.0287825	0.0168283	CCL19/CD27/CCR7	3
BP	GO:0051262	protein tetramerization	3/42	172/18670	0.00677772	0.0287825	0.0168283	CCL5/CD79A/MS4A1	3
BP	GO:0070304	positive regulation of stress-activated protein kinase signaling cascade	3/42	173/18670	0.00688664	0.0291145	0.0170224	CCL19/CD27/CCR7	3
BP	GO:0001912	positive regulation of leukocyte mediated cytotoxicity	2/42	56/18670	0.00704513	0.0296522	0.0173368	SLAMF6/SH2D1A	2
BP	GO:0042093	T-helper cell differentiation	2/42	58/18670	0.00754065	0.0315477	0.0184451	CCL19/SLAMF6	2
BP	GO:2001235	positive regulation of apoptotic signaling pathway	3/42	179/18670	0.00756212	0.0315477	0.0184451	MMP9/GZMB/LCK	3
BP	GO:0032732	positive regulation of interleukin-1 production	2/42	59/18670	0.00779417	0.032098	0.0187668	CCL19/IGHD	2
BP	GO:0042130	negative regulation of T cell proliferation	2/42	59/18670	0.00779417	0.032098	0.0187668	PLA2G2D/IDO1	2
BP	GO:0002285	lymphocyte activation involved in immune response	3/42	181/18670	0.0077957	0.032098	0.0187668	CCL19/SLAMF6/CD19	3
BP	GO:0002294	CD4-positive, alpha-beta T cell differentiation involved in immune response	2/42	60/18670	0.00805151	0.0330077	0.0192987	CCL19/SLAMF6	2
BP	GO:0046328	regulation of JNK cascade	3/42	185/18670	0.00827562	0.0334982	0.0195855	CCL19/CD27/CCR7	3
BP	GO:0002287	alpha-beta T cell activation involved in immune response	2/42	61/18670	0.00831265	0.0334982	0.0195855	CCL19/SLAMF6	2
BP	GO:0002293	alpha-beta T cell differentiation involved in immune response	2/42	61/18670	0.00831265	0.0334982	0.0195855	CCL19/SLAMF6	2
BP	GO:0034113	heterotypic cell-cell adhesion	2/42	61/18670	0.00831265	0.0334982	0.0195855	CD2/LCK	2
BP	GO:0002260	lymphocyte homeostasis	2/42	62/18670	0.00857757	0.0342741	0.0200391	SIT1/TNFRSF17	2
BP	GO:0046635	positive regulation of alpha-beta T cell activation	2/42	62/18670	0.00857757	0.0342741	0.0200391	CCL19/CD3E	2
BP	GO:2000401	regulation of lymphocyte migration	2/42	63/18670	0.00884626	0.0351992	0.02058	CXCL13/CCL5	2
BP	GO:0002548	monocyte chemotaxis	2/42	65/18670	0.00939485	0.0372256	0.0217648	CCL19/CCL5	2
BP	GO:0050727	regulation of inflammatory response	4/42	374/18670	0.00973728	0.0384217	0.0224641	MMP9/IDO1/CCL5/CCR7	4
BP	GO:0042108	positive regulation of cytokine biosynthetic process	2/42	67/18670	0.00995829	0.0391307	0.0228786	CD3E/LTB	2
BP	GO:0002292	T cell differentiation involved in immune response	2/42	68/18670	0.0102455	0.0399281	0.0233448	CCL19/SLAMF6	2
BP	GO:0031343	positive regulation of cell killing	2/42	68/18670	0.0102455	0.0399281	0.0233448	SLAMF6/SH2D1A	2
BP	GO:0002573	myeloid leukocyte differentiation	3/42	204/18670	0.010791	0.0418816	0.024487	MMP9/CCL19/CCR7	3
BP	GO:0071222	cellular response to lipopolysaccharide	3/42	205/18670	0.0109344	0.0422647	0.024711	CXCL9/CXCL13/CCL5	3
BP	GO:1904427	positive regulation of calcium ion transmembrane transport	2/42	71/18670	0.0111292	0.0428427	0.0250489	CXCL9/CD19	2
BP	GO:0009988	cell-cell recognition	2/42	73/18670	0.0117363	0.0444572	0.0259929	CCL19/CCR7	2
BP	GO:0032945	negative regulation of mononuclear cell proliferation	2/42	73/18670	0.0117363	0.0444572	0.0259929	PLA2G2D/IDO1	2
BP	GO:0050672	negative regulation of lymphocyte proliferation	2/42	73/18670	0.0117363	0.0444572	0.0259929	PLA2G2D/IDO1	2
BP	GO:0061844	antimicrobial humoral immune response mediated by antimicrobial peptide	2/42	73/18670	0.0117363	0.0444572	0.0259929	CXCL9/CXCL13	2
BP	GO:0071219	cellular response to molecule of bacterial origin	3/42	212/18670	0.0119688	0.0451572	0.0264021	CXCL9/CXCL13/CCL5	3
BP	GO:0007254	JNK cascade	3/42	214/18670	0.0122744	0.045944	0.0268622	CCL19/CD27/CCR7	3
BP	GO:0045089	positive regulation of innate immune response	3/42	214/18670	0.0122744	0.045944	0.0268622	SLAMF6/SH2D1A/CCL5	3
BP	GO:0043281	regulation of cysteine-type endopeptidase activity involved in apoptotic process	3/42	215/18670	0.0124288	0.0461573	0.0269869	MMP9/CD27/LCK	3
BP	GO:0070374	positive regulation of ERK1 and ERK2 cascade	3/42	215/18670	0.0124288	0.0461573	0.0269869	CCL19/CCL5/CCR7	3
BP	GO:0043547	positive regulation of GTPase activity	4/42	405/18670	0.0127533	0.0471771	0.0275831	CCL19/CXCL13/CCL5/CCR7	4
BP	GO:0019722	calcium-mediated signaling	3/42	218/18670	0.012899	0.0475305	0.0277897	CXCR3/CD3E/CCR7	3
BP	GO:1901224	positive regulation of NIK/NF-kappaB signaling	2/42	77/18670	0.0129934	0.0476929	0.0278847	CCL19/CD27	2
BP	GO:0001910	regulation of leukocyte mediated cytotoxicity	2/42	78/18670	0.0133165	0.0485028	0.0283582	SLAMF6/SH2D1A	2
BP	GO:0070664	negative regulation of leukocyte proliferation	2/42	78/18670	0.0133165	0.0485028	0.0283582	PLA2G2D/IDO1	2
BP	GO:0019882	antigen processing and presentation	3/42	226/18670	0.0142022	0.0515307	0.0301286	CCL19/CD8A/CCR7	3
BP	GO:0022617	extracellular matrix disassembly	2/42	81/18670	0.0143066	0.0517114	0.0302342	MMP9/MMP1	2
BP	GO:0051279	regulation of release of sequestered calcium ion into cytosol	2/42	82/18670	0.0146436	0.052728	0.0308286	CXCL9/CD19	2
BP	GO:0045582	positive regulation of T cell differentiation	2/42	83/18670	0.014984	0.0537493	0.0314257	CCL19/CD27	2
BP	GO:0000302	response to reactive oxygen species	3/42	232/18670	0.0152273	0.0544159	0.0318155	MMP9/CCL19/CCR7	3
BP	GO:0043154	negative regulation of cysteine-type endopeptidase activity involved in apoptotic process	2/42	84/18670	0.0153278	0.0545691	0.031905	MMP9/CD27	2
BP	GO:0097305	response to alcohol	3/42	233/18670	0.0154021	0.0546284	0.0319397	CCL19/CD27/CCR7	3
BP	GO:0006644	phospholipid metabolic process	4/42	430/18670	0.0155805	0.0550551	0.0321891	CCL19/PLA2G2D/CD19/CCR7	4
BP	GO:0071216	cellular response to biotic stimulus	3/42	236/18670	0.0159334	0.0555903	0.0325021	CXCL9/CXCL13/CCL5	3
BP	GO:0001776	leukocyte homeostasis	2/42	86/18670	0.0160255	0.0555903	0.0325021	SIT1/TNFRSF17	2
BP	GO:0030101	natural killer cell activation	2/42	86/18670	0.0160255	0.0555903	0.0325021	CD2/SLAMF7	2
BP	GO:0032760	positive regulation of tumor necrosis factor production	2/42	86/18670	0.0160255	0.0555903	0.0325021	CCL19/CD2	2
BP	GO:0070542	response to fatty acid	2/42	86/18670	0.0160255	0.0555903	0.0325021	CCL19/CCR7	2
BP	GO:0032872	regulation of stress-activated MAPK cascade	3/42	237/18670	0.0161128	0.0556891	0.0325599	CCL19/CD27/CCR7	3
BP	GO:0070302	regulation of stress-activated protein kinase signaling cascade	3/42	239/18670	0.016475	0.0565284	0.0330506	CCL19/CD27/CCR7	3
BP	GO:2000116	regulation of cysteine-type endopeptidase activity	3/42	239/18670	0.016475	0.0565284	0.0330506	MMP9/CD27/LCK	3
BP	GO:0019932	second-messenger-mediated signaling	4/42	439/18670	0.0166881	0.0570131	0.0333339	CXCL9/CXCR3/CD3E/CCR7	4
BP	GO:1903557	positive regulation of tumor necrosis factor superfamily cytokine production	2/42	88/18670	0.0167367	0.0570131	0.0333339	CCL19/CD2	2
BP	GO:0051222	positive regulation of protein transport	4/42	440/18670	0.0168141	0.0570716	0.0333682	CCL19/GZMB/CD2/IGHD	4
BP	GO:0031334	positive regulation of protein-containing complex assembly	3/42	244/18670	0.0174006	0.0586374	0.0342836	MMP1/CXCL13/CCR7	3
BP	GO:0032651	regulation of interleukin-1 beta production	2/42	90/18670	0.0174612	0.0586374	0.0342836	CCL19/CCR7	2
BP	GO:0071674	mononuclear cell migration	2/42	90/18670	0.0174612	0.0586374	0.0342836	CCL19/CCL5	2
BP	GO:0048872	homeostasis of number of cells	3/42	246/18670	0.0177789	0.0594933	0.034784	SIT1/TNFRSF17/CCR7	3
BP	GO:2000117	negative regulation of cysteine-type endopeptidase activity	2/42	92/18670	0.0181989	0.0606842	0.0354804	MMP9/CD27	2
BP	GO:0002833	positive regulation of response to biotic stimulus	3/42	249/18670	0.0183549	0.0609898	0.035659	SLAMF6/SH2D1A/CCL5	3
BP	GO:0046634	regulation of alpha-beta T cell activation	2/42	93/18670	0.0185726	0.0614974	0.0359558	CCL19/CD3E	2
BP	GO:1904951	positive regulation of establishment of protein localization	4/42	456/18670	0.0189132	0.06231	0.0364309	CCL19/GZMB/CD2/IGHD	4
BP	GO:0045621	positive regulation of lymphocyte differentiation	2/42	94/18670	0.0189496	0.06231	0.0364309	CCL19/CD27	2
BP	GO:0051924	regulation of calcium ion transport	3/42	254/18670	0.019338	0.0633672	0.037049	CXCL9/CCL5/CD19	3
BP	GO:0090630	activation of GTPase activity	2/42	97/18670	0.0200999	0.0656367	0.0383759	CXCL13/CCR7	2
BP	GO:0031341	regulation of cell killing	2/42	98/18670	0.0204898	0.0666798	0.0389858	SLAMF6/SH2D1A	2
BP	GO:0120034	positive regulation of plasma membrane bounded cell projection assembly	2/42	100/18670	0.0212789	0.0684882	0.0400431	CCL19/CCR7	2
BP	GO:0032611	interleukin-1 beta production	2/42	101/18670	0.0216782	0.0684882	0.0400431	CCL19/CCR7	2
BP	GO:0048661	positive regulation of smooth muscle cell proliferation	2/42	101/18670	0.0216782	0.0684882	0.0400431	MMP9/CCL5	2
BP	GO:0010522	regulation of calcium ion transport into cytosol	2/42	102/18670	0.0220807	0.0684882	0.0400431	CXCL9/CD19	2
BP	GO:0043087	regulation of GTPase activity	4/42	479/18670	0.0222067	0.0684882	0.0400431	CCL19/CXCL13/CCL5/CCR7	4
BP	GO:0050714	positive regulation of protein secretion	3/42	268/18670	0.0222444	0.0684882	0.0400431	CCL19/CD2/IGHD	3
BP	GO:0006569	tryptophan catabolic process	1/42	10/18670	0.0222749	0.0684882	0.0400431	IDO1	1
BP	GO:0032070	regulation of deoxyribonuclease activity	1/42	10/18670	0.0222749	0.0684882	0.0400431	GZMA	1
BP	GO:0035768	endothelial cell chemotaxis to fibroblast growth factor	1/42	10/18670	0.0222749	0.0684882	0.0400431	CXCL13	1
BP	GO:0042436	indole-containing compound catabolic process	1/42	10/18670	0.0222749	0.0684882	0.0400431	IDO1	1
BP	GO:0045625	regulation of T-helper 1 cell differentiation	1/42	10/18670	0.0222749	0.0684882	0.0400431	CCL19	1
BP	GO:0046218	indolalkylamine catabolic process	1/42	10/18670	0.0222749	0.0684882	0.0400431	IDO1	1
BP	GO:0070099	regulation of chemokine-mediated signaling pathway	1/42	10/18670	0.0222749	0.0684882	0.0400431	CCL5	1
BP	GO:0071104	response to interleukin-9	1/42	10/18670	0.0222749	0.0684882	0.0400431	IL2RG	1
BP	GO:1900122	positive regulation of receptor binding	1/42	10/18670	0.0222749	0.0684882	0.0400431	MMP9	1
BP	GO:2000109	regulation of macrophage apoptotic process	1/42	10/18670	0.0222749	0.0684882	0.0400431	CCL5	1
BP	GO:2000544	regulation of endothelial cell chemotaxis to fibroblast growth factor	1/42	10/18670	0.0222749	0.0684882	0.0400431	CXCL13	1
BP	GO:1902105	regulation of leukocyte differentiation	3/42	272/18670	0.0231164	0.0708454	0.0414213	CCL19/CD27/CD2	3
BP	GO:0002708	positive regulation of lymphocyte mediated immunity	2/42	105/18670	0.0233065	0.0711977	0.0416273	SLAMF6/SH2D1A	2
BP	GO:0002286	T cell activation involved in immune response	2/42	106/18670	0.0237213	0.0719557	0.0420705	CCL19/SLAMF6	2
BP	GO:0002456	T cell mediated immunity	2/42	106/18670	0.0237213	0.0719557	0.0420705	CD8A/GZMM	2
BP	GO:0043270	positive regulation of ion transport	3/42	275/18670	0.0237826	0.0719557	0.0420705	CXCL9/CCL5/CD19	3
BP	GO:0035747	natural killer cell chemotaxis	1/42	11/18670	0.0244756	0.0731179	0.04275	CCL5	1
BP	GO:0035766	cell chemotaxis to fibroblast growth factor	1/42	11/18670	0.0244756	0.0731179	0.04275	CXCL13	1
BP	GO:0070189	kynurenine metabolic process	1/42	11/18670	0.0244756	0.0731179	0.04275	IDO1	1
BP	GO:1904847	regulation of cell chemotaxis to fibroblast growth factor	1/42	11/18670	0.0244756	0.0731179	0.04275	CXCL13	1
BP	GO:0050868	negative regulation of T cell activation	2/42	112/18670	0.0262734	0.077478	0.0452992	PLA2G2D/IDO1	2
BP	GO:0051403	stress-activated MAPK cascade	3/42	286/18670	0.0263145	0.077478	0.0452992	CCL19/CD27/CCR7	3
BP	GO:0002863	positive regulation of inflammatory response to antigenic stimulus	1/42	12/18670	0.0266714	0.077478	0.0452992	CCR7	1
BP	GO:0006568	tryptophan metabolic process	1/42	12/18670	0.0266714	0.077478	0.0452992	IDO1	1
BP	GO:0038110	interleukin-2-mediated signaling pathway	1/42	12/18670	0.0266714	0.077478	0.0452992	IL2RG	1
BP	GO:0045579	positive regulation of B cell differentiation	1/42	12/18670	0.0266714	0.077478	0.0452992	CD27	1
BP	GO:0051549	positive regulation of keratinocyte migration	1/42	12/18670	0.0266714	0.077478	0.0452992	MMP9	1
BP	GO:0071888	macrophage apoptotic process	1/42	12/18670	0.0266714	0.077478	0.0452992	CCL5	1
BP	GO:0072540	T-helper 17 cell lineage commitment	1/42	12/18670	0.0266714	0.077478	0.0452992	SLAMF6	1
BP	GO:0002793	positive regulation of peptide secretion	3/42	288/18670	0.02679	0.0775844	0.0453614	CCL19/CD2/IGHD	3
BP	GO:0042035	regulation of cytokine biosynthetic process	2/42	114/18670	0.0271479	0.0783813	0.0458273	CD3E/LTB	2
BP	GO:0032963	collagen metabolic process	2/42	115/18670	0.0275896	0.0794143	0.0464313	MMP9/MMP1	2
BP	GO:0010822	positive regulation of mitochondrion organization	2/42	116/18670	0.0280341	0.0804495	0.0470365	MMP9/GZMB	2
BP	GO:1901222	regulation of NIK/NF-kappaB signaling	2/42	117/18670	0.0284816	0.0806275	0.0471406	CCL19/CD27	2
BP	GO:0002864	regulation of acute inflammatory response to antigenic stimulus	1/42	13/18670	0.0288624	0.0806275	0.0471406	CCR7	1
BP	GO:0031274	positive regulation of pseudopodium assembly	1/42	13/18670	0.0288624	0.0806275	0.0471406	CCR7	1
BP	GO:0033623	regulation of integrin activation	1/42	13/18670	0.0288624	0.0806275	0.0471406	CXCL13	1
BP	GO:0035723	interleukin-15-mediated signaling pathway	1/42	13/18670	0.0288624	0.0806275	0.0471406	IL2RG	1
BP	GO:0045086	positive regulation of interleukin-2 biosynthetic process	1/42	13/18670	0.0288624	0.0806275	0.0471406	CD3E	1
BP	GO:0071350	cellular response to interleukin-15	1/42	13/18670	0.0288624	0.0806275	0.0471406	IL2RG	1
BP	GO:0071352	cellular response to interleukin-2	1/42	13/18670	0.0288624	0.0806275	0.0471406	IL2RG	1
BP	GO:1902713	regulation of interferon-gamma secretion	1/42	13/18670	0.0288624	0.0806275	0.0471406	CD2	1
BP	GO:0001952	regulation of cell-matrix adhesion	2/42	119/18670	0.0293852	0.0818464	0.0478533	CD3E/CCR7	2
BP	GO:0070372	regulation of ERK1 and ERK2 cascade	3/42	300/18670	0.0297395	0.0825904	0.0482883	CCL19/CCL5/CCR7	3
BP	GO:0010811	positive regulation of cell-substrate adhesion	2/42	121/18670	0.0303002	0.0839014	0.0490548	CD3E/CCR7	2
BP	GO:0045088	regulation of innate immune response	3/42	305/18670	0.0310176	0.0842494	0.0492583	SLAMF6/SH2D1A/CCL5	3
BP	GO:0031272	regulation of pseudopodium assembly	1/42	14/18670	0.0310486	0.0842494	0.0492583	CCR7	1
BP	GO:0043922	negative regulation by host of viral transcription	1/42	14/18670	0.0310486	0.0842494	0.0492583	CCL5	1
BP	GO:0051547	regulation of keratinocyte migration	1/42	14/18670	0.0310486	0.0842494	0.0492583	MMP9	1
BP	GO:0070669	response to interleukin-2	1/42	14/18670	0.0310486	0.0842494	0.0492583	IL2RG	1
BP	GO:0070672	response to interleukin-15	1/42	14/18670	0.0310486	0.0842494	0.0492583	IL2RG	1
BP	GO:1902656	calcium ion import into cytosol	1/42	14/18670	0.0310486	0.0842494	0.0492583	MS4A1	1
BP	GO:0042089	cytokine biosynthetic process	2/42	123/18670	0.0312265	0.08449	0.0493989	CD3E/LTB	2
BP	GO:0008637	apoptotic mitochondrial changes	2/42	124/18670	0.0316939	0.0850258	0.0497122	MMP9/GZMB	2
BP	GO:0042107	cytokine metabolic process	2/42	124/18670	0.0316939	0.0850258	0.0497122	CD3E/LTB	2
BP	GO:0051101	regulation of DNA binding	2/42	124/18670	0.0316939	0.0850258	0.0497122	MMP9/GZMA	2
BP	GO:0002467	germinal center formation	1/42	15/18670	0.03323	0.088148	0.0515376	CXCL13	1
BP	GO:0010759	positive regulation of macrophage chemotaxis	1/42	15/18670	0.03323	0.088148	0.0515376	CCL5	1
BP	GO:0042976	activation of Janus kinase activity	1/42	15/18670	0.03323	0.088148	0.0515376	CCL5	1
BP	GO:2000484	positive regulation of interleukin-8 secretion	1/42	15/18670	0.03323	0.088148	0.0515376	CD2	1
BP	GO:0031098	stress-activated protein kinase signaling cascade	3/42	315/18670	0.0336599	0.0890389	0.0520586	CCL19/CD27/CCR7	3
BP	GO:1903038	negative regulation of leukocyte cell-cell adhesion	2/42	129/18670	0.0340721	0.0898783	0.0525493	PLA2G2D/IDO1	2
BP	GO:0070371	ERK1 and ERK2 cascade	3/42	317/18670	0.0342021	0.0899706	0.0526033	CCL19/CCL5/CCR7	3
BP	GO:0002295	T-helper cell lineage commitment	1/42	16/18670	0.0354066	0.0916122	0.0535631	SLAMF6	1
BP	GO:0002830	positive regulation of type 2 immune response	1/42	16/18670	0.0354066	0.0916122	0.0535631	IDO1	1
BP	GO:0006957	complement activation, alternative pathway	1/42	16/18670	0.0354066	0.0916122	0.0535631	C7	1
BP	GO:0031269	pseudopodium assembly	1/42	16/18670	0.0354066	0.0916122	0.0535631	CCR7	1
BP	GO:0033033	negative regulation of myeloid cell apoptotic process	1/42	16/18670	0.0354066	0.0916122	0.0535631	CCL5	1
BP	GO:0034116	positive regulation of heterotypic cell-cell adhesion	1/42	16/18670	0.0354066	0.0916122	0.0535631	LCK	1
BP	GO:0009615	response to virus	3/42	323/18670	0.0358563	0.0925229	0.0540955	CCL19/CXCL9/CCL5	3
BP	GO:0030010	establishment of cell polarity	2/42	135/18670	0.0370154	0.0941449	0.0550438	CCL19/CCR7	2
BP	GO:0002705	positive regulation of leukocyte mediated immunity	2/42	136/18670	0.0375153	0.0941449	0.0550438	SLAMF6/SH2D1A	2
BP	GO:0006586	indolalkylamine metabolic process	1/42	17/18670	0.0375784	0.0941449	0.0550438	IDO1	1
BP	GO:0006883	cellular sodium ion homeostasis	1/42	17/18670	0.0375784	0.0941449	0.0550438	C7	1
BP	GO:0031268	pseudopodium organization	1/42	17/18670	0.0375784	0.0941449	0.0550438	CCR7	1
BP	GO:0032740	positive regulation of interleukin-17 production	1/42	17/18670	0.0375784	0.0941449	0.0550438	SLAMF6	1
BP	GO:0036149	phosphatidylinositol acyl-chain remodeling	1/42	17/18670	0.0375784	0.0941449	0.0550438	PLA2G2D	1
BP	GO:0043373	CD4-positive, alpha-beta T cell lineage commitment	1/42	17/18670	0.0375784	0.0941449	0.0550438	SLAMF6	1
BP	GO:0048535	lymph node development	1/42	17/18670	0.0375784	0.0941449	0.0550438	LTB	1
BP	GO:0090185	negative regulation of kidney development	1/42	17/18670	0.0375784	0.0941449	0.0550438	MMP9	1
BP	GO:2001267	regulation of cysteine-type endopeptidase activity involved in apoptotic signaling pathway	1/42	17/18670	0.0375784	0.0941449	0.0550438	MMP9	1
BP	GO:0002433	immune response-regulating cell surface receptor signaling pathway involved in phagocytosis	2/42	139/18670	0.0390304	0.0972679	0.0568698	IGHG1/IGKC	2
BP	GO:0038096	Fc-gamma receptor signaling pathway involved in phagocytosis	2/42	139/18670	0.0390304	0.0972679	0.0568698	IGHG1/IGKC	2
BP	GO:0032693	negative regulation of interleukin-10 production	1/42	18/18670	0.0397454	0.098274	0.057458	IDO1	1
BP	GO:0036148	phosphatidylglycerol acyl-chain remodeling	1/42	18/18670	0.0397454	0.098274	0.057458	PLA2G2D	1
BP	GO:0090026	positive regulation of monocyte chemotaxis	1/42	18/18670	0.0397454	0.098274	0.057458	CCL5	1
BP	GO:0038094	Fc-gamma receptor signaling pathway	2/42	142/18670	0.0405687	0.100048	0.0584955	IGHG1/IGKC	2
BP	GO:0044344	cellular response to fibroblast growth factor stimulus	2/42	143/18670	0.0410866	0.100219	0.0585951	CXCL13/CCL5	2
BP	GO:1904062	regulation of cation transmembrane transport	3/42	342/18670	0.0413642	0.100219	0.0585951	MMP9/CXCL9/CD19	3
BP	GO:1902107	positive regulation of leukocyte differentiation	2/42	144/18670	0.041607	0.100219	0.0585951	CCL19/CD27	2
BP	GO:1904064	positive regulation of cation transmembrane transport	2/42	144/18670	0.041607	0.100219	0.0585951	CXCL9/CD19	2
BP	GO:0002363	alpha-beta T cell lineage commitment	1/42	19/18670	0.0419077	0.100219	0.0585951	SLAMF6	1
BP	GO:0002922	positive regulation of humoral immune response	1/42	19/18670	0.0419077	0.100219	0.0585951	CCR7	1
BP	GO:0045063	T-helper 1 cell differentiation	1/42	19/18670	0.0419077	0.100219	0.0585951	CCL19	1
BP	GO:0045076	regulation of interleukin-2 biosynthetic process	1/42	19/18670	0.0419077	0.100219	0.0585951	CD3E	1
BP	GO:0046641	positive regulation of alpha-beta T cell proliferation	1/42	19/18670	0.0419077	0.100219	0.0585951	CD3E	1
BP	GO:0051546	keratinocyte migration	1/42	19/18670	0.0419077	0.100219	0.0585951	MMP9	1
BP	GO:1901741	positive regulation of myoblast fusion	1/42	19/18670	0.0419077	0.100219	0.0585951	CXCL9	1
BP	GO:2000696	regulation of epithelial cell differentiation involved in kidney development	1/42	19/18670	0.0419077	0.100219	0.0585951	MMP9	1
BP	GO:0002431	Fc receptor mediated stimulatory signaling pathway	2/42	145/18670	0.0421299	0.100496	0.0587573	IGHG1/IGKC	2
BP	GO:0051250	negative regulation of lymphocyte activation	2/42	146/18670	0.0426552	0.101494	0.0593405	PLA2G2D/IDO1	2
BP	GO:0002827	positive regulation of T-helper 1 type immune response	1/42	20/18670	0.0440652	0.103923	0.0607607	CCL19	1
BP	GO:0043369	CD4-positive or CD8-positive, alpha-beta T cell lineage commitment	1/42	20/18670	0.0440652	0.103923	0.0607607	SLAMF6	1
BP	GO:1905523	positive regulation of macrophage migration	1/42	20/18670	0.0440652	0.103923	0.0607607	CCL5	1
BP	GO:0051260	protein homooligomerization	3/42	351/18670	0.044115	0.103923	0.0607607	CD3D/CD3E/CD79A	3
BP	GO:0002706	regulation of lymphocyte mediated immunity	2/42	149/18670	0.0442462	0.103973	0.0607901	SLAMF6/SH2D1A	2
BP	GO:0071774	response to fibroblast growth factor	2/42	150/18670	0.0447814	0.10497	0.0613732	CXCL13/CCL5	2
BP	GO:1903169	regulation of calcium ion transmembrane transport	2/42	152/18670	0.0458592	0.106493	0.0622632	CXCL9/CD19	2
BP	GO:0002115	store-operated calcium entry	1/42	21/18670	0.046218	0.106493	0.0622632	MS4A1	1
BP	GO:0002438	acute inflammatory response to antigenic stimulus	1/42	21/18670	0.046218	0.106493	0.0622632	CCR7	1
BP	GO:0036150	phosphatidylserine acyl-chain remodeling	1/42	21/18670	0.046218	0.106493	0.0622632	PLA2G2D	1
BP	GO:0042402	cellular biogenic amine catabolic process	1/42	21/18670	0.046218	0.106493	0.0622632	IDO1	1
BP	GO:0048245	eosinophil chemotaxis	1/42	21/18670	0.046218	0.106493	0.0622632	CCL5	1
BP	GO:1901739	regulation of myoblast fusion	1/42	21/18670	0.046218	0.106493	0.0622632	CXCL9	1
BP	GO:0050729	positive regulation of inflammatory response	2/42	153/18670	0.0464016	0.106656	0.0623588	IDO1/CCR7	2
BP	GO:0018108	peptidyl-tyrosine phosphorylation	3/42	363/18670	0.0479229	0.109054	0.0637608	CD3E/CCL5/LCK	3
BP	GO:0034767	positive regulation of ion transmembrane transport	2/42	156/18670	0.0480433	0.109054	0.0637608	CXCL9/CD19	2
BP	GO:0006925	inflammatory cell apoptotic process	1/42	22/18670	0.0483661	0.109054	0.0637608	CCL5	1
BP	GO:0032069	regulation of nuclease activity	1/42	22/18670	0.0483661	0.109054	0.0637608	GZMA	1
BP	GO:0042094	interleukin-2 biosynthetic process	1/42	22/18670	0.0483661	0.109054	0.0637608	CD3E	1
BP	GO:0045624	positive regulation of T-helper cell differentiation	1/42	22/18670	0.0483661	0.109054	0.0637608	CCL19	1
BP	GO:0045663	positive regulation of myoblast differentiation	1/42	22/18670	0.0483661	0.109054	0.0637608	CXCL9	1
BP	GO:0072643	interferon-gamma secretion	1/42	22/18670	0.0483661	0.109054	0.0637608	CD2	1
BP	GO:0018212	peptidyl-tyrosine modification	3/42	366/18670	0.0488997	0.109995	0.0643112	CD3E/CCL5/LCK	3
CC	GO:0009897	external side of plasma membrane	17/44	393/19717	3.68309e-18	1.76788e-16	1.20185e-16	CXCL9/IGHG1/IGKC/IGHM/CD27/CD8A/CD3D/CD2/CXCR3/CD3E/CD79A/IL2RG/CD19/CCR7/IGLL5/MS4A1/IGHD	17
CC	GO:0042571	immunoglobulin complex, circulating	5/44	72/19717	5.48136e-07	1.31553e-05	8.94327e-06	IGHG1/IGKC/IGHM/IGLL5/IGHD	5
CC	GO:0001772	immunological synapse	4/44	36/19717	1.20589e-06	1.64504e-05	1.11834e-05	GZMB/GZMA/CD3E/LCK	4
CC	GO:0019814	immunoglobulin complex	6/44	159/19717	1.37087e-06	1.64504e-05	1.11834e-05	IGHG1/IGKC/IGHM/CD79A/IGLL5/IGHD	6
CC	GO:0045121	membrane raft	6/44	315/19717	6.7123e-05	0.000546471	0.000371504	CD8A/CD2/LCK/CD79A/CD19/MS4A1	6
CC	GO:0098857	membrane microdomain	6/44	316/19717	6.83088e-05	0.000546471	0.000371504	CD8A/CD2/LCK/CD79A/CD19/MS4A1	6
CC	GO:0098589	membrane region	6/44	328/19717	8.38921e-05	0.00057526	0.000391076	CD8A/CD2/LCK/CD79A/CD19/MS4A1	6
CC	GO:0042101	T cell receptor complex	4/44	127/19717	0.000182548	0.00109529	0.000744603	CD8A/CD3D/CD3E/TRAC	4
CC	GO:0072562	blood microparticle	4/44	147/19717	0.00031931	0.00170298	0.00115773	IGHG1/IGKC/IGHM/IGHD	4
CC	GO:0098802	plasma membrane signaling receptor complex	5/44	295/19717	0.000488111	0.00234293	0.00159278	CD8A/CD3D/CD3E/CD79A/TRAC	5
CC	GO:0005623	cell	2/44	90/19717	0.017214	0.0751158	0.0510656	CCL19/CXCL13	2
CC	GO:0034663	endoplasmic reticulum chaperone complex	1/44	11/19717	0.0242814	0.0909566	0.0618345	MZB1	1
CC	GO:0044853	plasma membrane raft	2/44	109/19717	0.0246341	0.0909566	0.0618345	CD8A/MS4A1	2
CC	GO:0031089	platelet dense granule lumen	1/44	14/19717	0.0308029	0.10561	0.0717963	CTSW	1
CC	GO:0000242	pericentriolar material	1/44	21/19717	0.0458547	0.130748	0.0888856	LCK	1
CC	GO:0042827	platelet dense granule	1/44	21/19717	0.0458547	0.130748	0.0888856	CTSW	1
CC	GO:0009898	cytoplasmic side of plasma membrane	2/44	154/19717	0.0463065	0.130748	0.0888856	CD2/LCK	2
MF	GO:0004252	serine-type endopeptidase activity	7/40	160/17696	6.28374e-08	5.10531e-06	3.24294e-06	MMP9/MMP1/GZMB/GZMA/GZMK/GZMH/GZMM	7
MF	GO:0008236	serine-type peptidase activity	7/40	182/17696	1.51803e-07	5.10531e-06	3.24294e-06	MMP9/MMP1/GZMB/GZMA/GZMK/GZMH/GZMM	7
MF	GO:0016825	hydrolase activity, acting on acid phosphorus-nitrogen bonds	7/40	186/17696	1.76045e-07	5.10531e-06	3.24294e-06	MMP9/MMP1/GZMB/GZMA/GZMK/GZMH/GZMM	7
MF	GO:0017171	serine hydrolase activity	7/40	186/17696	1.76045e-07	5.10531e-06	3.24294e-06	MMP9/MMP1/GZMB/GZMA/GZMK/GZMH/GZMM	7
MF	GO:0034987	immunoglobulin receptor binding	5/40	76/17696	7.4814e-07	1.73569e-05	1.10252e-05	IGHG1/IGKC/IGHM/IGLL5/IGHD	5
MF	GO:0004175	endopeptidase activity	8/40	427/17696	4.20455e-06	7.30086e-05	4.63757e-05	MMP9/MMP1/GZMB/GZMA/GZMK/GZMH/CTSW/GZMM	8
MF	GO:0008009	chemokine activity	4/40	49/17696	4.40569e-06	7.30086e-05	4.63757e-05	CCL19/CXCL9/CXCL13/CCL5	4
MF	GO:0042379	chemokine receptor binding	4/40	66/17696	1.45775e-05	0.000211374	0.000134267	CCL19/CXCL9/CXCL13/CCL5	4
MF	GO:0019957	C-C chemokine binding	3/40	24/17696	2.09537e-05	0.00027007	0.000171551	ACKR1/CXCR3/CCR7	3
MF	GO:0003823	antigen binding	5/40	160/17696	2.89218e-05	0.000335493	0.000213108	IGHG1/IGKC/IGHM/IGLL5/IGHD	5
MF	GO:0019956	chemokine binding	3/40	32/17696	5.07091e-05	0.00053475	0.000339678	ACKR1/CXCR3/CCR7	3
MF	GO:0048020	CCR chemokine receptor binding	3/40	43/17696	0.000124014	0.00116893	0.000742518	CCL19/CXCL13/CCL5	3
MF	GO:0005125	cytokine activity	5/40	220/17696	0.000131001	0.00116893	0.000742518	CCL19/CXCL9/CXCL13/CCL5/LTB	5
MF	GO:0019955	cytokine binding	4/40	128/17696	0.000195085	0.00161642	0.00102677	ACKR1/CXCR3/IL2RG/CCR7	4
MF	GO:0045236	CXCR chemokine receptor binding	2/40	11/17696	0.000270498	0.00209185	0.00132876	CXCL9/CXCL13	2
MF	GO:0005126	cytokine receptor binding	5/40	286/17696	0.000440888	0.00319644	0.0020304	CCL19/CXCL9/CXCL13/CCL5/LTB	5
MF	GO:0016493	C-C chemokine receptor activity	2/40	23/17696	0.00122312	0.00834602	0.00530146	CXCR3/CCR7	2
MF	GO:0004896	cytokine receptor activity	3/40	96/17696	0.00132163	0.00851716	0.00541018	CXCR3/IL2RG/CCR7	3
MF	GO:0023023	MHC protein complex binding	2/40	25/17696	0.00144621	0.00864193	0.00548943	CD8A/MS4A1	2
MF	GO:0001637	G protein-coupled chemoattractant receptor activity	2/40	26/17696	0.00156449	0.00864193	0.00548943	CXCR3/CCR7	2
MF	GO:0004950	chemokine receptor activity	2/40	26/17696	0.00156449	0.00864193	0.00548943	CXCR3/CCR7	2
MF	GO:0005539	glycosaminoglycan binding	4/40	229/17696	0.0017325	0.009135	0.00580263	PLA2G2D/CXCL13/IGHM/SELL	4
MF	GO:0042169	SH2 domain binding	2/40	36/17696	0.00298973	0.0145195	0.00922292	SIT1/LCK	2
MF	GO:0140375	immune receptor activity	3/40	128/17696	0.00300404	0.0145195	0.00922292	CXCR3/IL2RG/CCR7	3
MF	GO:0001664	G protein-coupled receptor binding	4/40	280/17696	0.00358262	0.0166234	0.0105593	CCL19/CXCL9/CXCL13/CCL5	4
MF	GO:0048018	receptor ligand activity	5/40	482/17696	0.00440243	0.0196416	0.0124765	CCL19/CXCL9/CXCL13/CCL5/LTB	5
MF	GO:0030546	signaling receptor activator activity	5/40	487/17696	0.00459855	0.0197567	0.0125496	CCL19/CXCL9/CXCL13/CCL5/LTB	5
MF	GO:0008201	heparin binding	3/40	169/17696	0.00652443	0.0270298	0.0171695	PLA2G2D/CXCL13/SELL	3
MF	GO:0043621	protein self-association	2/40	56/17696	0.007103	0.028412	0.0180475	CD2/CCL5	2
MF	GO:1901681	sulfur compound binding	3/40	250/17696	0.0187391	0.072458	0.0460259	PLA2G2D/CXCL13/SELL	3
MF	GO:0004620	phospholipase activity	2/40	102/17696	0.0222585	0.0821687	0.0521943	PLA2G2D/CCL5	2
MF	GO:0004222	metalloendopeptidase activity	2/40	103/17696	0.0226672	0.0821687	0.0521943	MMP9/MMP1	2
MF	GO:0016004	phospholipase activator activity	1/40	12/17696	0.0267983	0.0942001	0.0598367	CCL5	1
MF	GO:0060229	lipase activator activity	1/40	14/17696	0.0311961	0.105811	0.0672122	CCL5	1
MF	GO:0016298	lipase activity	2/40	127/17696	0.0333764	0.105811	0.0672122	PLA2G2D/CCL5	2
MF	GO:0070492	oligosaccharide binding	1/40	15/17696	0.0333877	0.105811	0.0672122	SELL	1
MF	GO:0023026	MHC class II protein complex binding	1/40	16/17696	0.0355745	0.105811	0.0672122	MS4A1	1
MF	GO:0043395	heparan sulfate proteoglycan binding	1/40	16/17696	0.0355745	0.105811	0.0672122	PLA2G2D	1
MF	GO:0047498	calcium-dependent phospholipase A2 activity	1/40	16/17696	0.0355745	0.105811	0.0672122	PLA2G2D	1
MF	GO:0042834	peptidoglycan binding	1/40	17/17696	0.0377564	0.108415	0.0688664	IGHM	1
MF	GO:0019838	growth factor binding	2/40	137/17696	0.0383193	0.108415	0.0688664	CXCL13/IL2RG	2
MF	GO:0030296	protein tyrosine kinase activator activity	1/40	19/17696	0.0421059	0.115979	0.0736708	CCL5	1
MF	GO:0008528	G protein-coupled peptide receptor activity	2/40	146/17696	0.0429922	0.115979	0.0736708	CXCR3/CCR7	2
MF	GO:0042288	MHC class I protein binding	1/40	20/17696	0.0442735	0.116721	0.0741422	CD8A	1
MF	GO:0001653	peptide receptor activity	2/40	152/17696	0.0462204	0.1171	0.074383	CXCR3/CCR7	2
MF	GO:0051861	glycolipid binding	1/40	21/17696	0.0464362	0.1171	0.074383	SELL	1
ICI signature genes B
ONTOLOGY	ID	Description	GeneRatio	BgRatio	pvalue	p.adjust	qvalue	geneID	Count
BP	GO:0022602	ovulation cycle process	43904	46/18670	4.99924e-06	0.00236464	0.0012577	PGR/ESR1/BMPR1B	3
BP	GO:0060135	maternal process involved in female pregnancy	43904	64/18670	1.36124e-05	0.00269299	0.00143235	SPP1/PGR/ESR1	3
BP	GO:0042698	ovulation cycle	43904	69/18670	1.70803e-05	0.00269299	0.00143235	PGR/ESR1/BMPR1B	3
BP	GO:0008585	female gonad development	43904	96/18670	4.60252e-05	0.0050671	0.00269509	PGR/ESR1/BMPR1B	3
BP	GO:0046545	development of primary female sexual characteristics	43904	101/18670	5.35634e-05	0.0050671	0.00269509	PGR/ESR1/BMPR1B	3
BP	GO:0046660	female sex differentiation	43904	115/18670	7.88682e-05	0.00621744	0.00330693	PGR/ESR1/BMPR1B	3
BP	GO:0030518	intracellular steroid hormone receptor signaling pathway	43904	130/18670	0.000113522	0.00767083	0.00407996	SCGB2A2/PGR/ESR1	3
BP	GO:0048545	response to steroid hormone	43935	383/18670	0.00014827	0.00815202	0.00433589	SPP1/SCGB2A2/PGR/ESR1	4
BP	GO:0060444	branching involved in mammary gland duct morphogenesis	43875	25/18670	0.000155112	0.00815202	0.00433589	PGR/ESR1	2
BP	GO:0008209	androgen metabolic process	43875	28/18670	0.00019519	0.00923251	0.00491058	SPP1/ESR1	2
BP	GO:0048608	reproductive structure development	43935	431/18670	0.000233291	0.00944289	0.00502248	SPP1/PGR/ESR1/BMPR1B	4
BP	GO:0061458	reproductive system development	43935	434/18670	0.000239566	0.00944289	0.00502248	SPP1/PGR/ESR1/BMPR1B	4
BP	GO:0060603	mammary gland duct morphogenesis	43875	33/18670	0.000272064	0.00989893	0.00526504	PGR/ESR1	2
BP	GO:0043401	steroid hormone mediated signaling pathway	43904	182/18670	0.000306447	0.0103535	0.00550684	SCGB2A2/PGR/ESR1	3
BP	GO:0007565	female pregnancy	43904	192/18670	0.000358507	0.0109044	0.00579981	SPP1/PGR/ESR1	3
BP	GO:0048871	multicellular organismal homeostasis	43935	486/18670	0.000368858	0.0109044	0.00579981	SPP1/TFAP2B/TFF1/PIP	4
BP	GO:0008406	gonad development	43904	217/18670	0.000512801	0.012975	0.00690111	PGR/ESR1/BMPR1B	3
BP	GO:0060443	mammary gland morphogenesis	43875	46/18670	0.000530344	0.012975	0.00690111	PGR/ESR1	2
BP	GO:0044706	multi-multicellular organism process	43904	222/18670	0.000548028	0.012975	0.00690111	SPP1/PGR/ESR1	3
BP	GO:0045137	development of primary sexual characteristics	43904	223/18670	0.000555255	0.012975	0.00690111	PGR/ESR1/BMPR1B	3
BP	GO:0001894	tissue homeostasis	43904	229/18670	0.000599906	0.012975	0.00690111	SPP1/TFF1/PIP	3
BP	GO:0009755	hormone-mediated signaling pathway	43904	233/18670	0.000630918	0.012975	0.00690111	SCGB2A2/PGR/ESR1	3
BP	GO:0042445	hormone metabolic process	43904	233/18670	0.000630918	0.012975	0.00690111	SPP1/CPA3/ESR1	3
BP	GO:0071383	cellular response to steroid hormone stimulus	43904	248/18670	0.000756332	0.0143414	0.00762789	SCGB2A2/PGR/ESR1	3
BP	GO:0001541	ovarian follicle development	43875	55/18670	0.000758001	0.0143414	0.00762789	ESR1/BMPR1B	2
BP	GO:0007548	sex differentiation	43904	270/18670	0.00096748	0.0176007	0.00936145	PGR/ESR1/BMPR1B	3
BP	GO:0030522	intracellular receptor signaling pathway	43904	278/18670	0.00105265	0.0184409	0.00980831	SCGB2A2/PGR/ESR1	3
BP	GO:0048511	rhythmic process	43904	295/18670	0.00124914	0.0211016	0.0112235	PGR/ESR1/BMPR1B	3
BP	GO:0061180	mammary gland epithelium development	43875	72/18670	0.00129522	0.0211254	0.0112362	PGR/ESR1	2
BP	GO:0022612	gland morphogenesis	43875	120/18670	0.00354451	0.0558851	0.0297241	PGR/ESR1	2
BP	GO:0060249	anatomical structure homeostasis	43904	439/18670	0.00387459	0.0591187	0.031444	SPP1/TFF1/PIP	3
BP	GO:0034754	cellular hormone metabolic process	43875	129/18670	0.00408277	0.0603485	0.0320981	SPP1/ESR1	2
BP	GO:0007292	female gamete generation	43875	136/18670	0.00452613	0.0623526	0.033164	PGR/BMPR1B	2
BP	GO:0030879	mammary gland development	43875	143/18670	0.0049909	0.0623526	0.033164	PGR/ESR1	2
BP	GO:0035107	appendage morphogenesis	43875	148/18670	0.00533586	0.0623526	0.033164	TFAP2B/BMPR1B	2
BP	GO:0035108	limb morphogenesis	43875	148/18670	0.00533586	0.0623526	0.033164	TFAP2B/BMPR1B	2
BP	GO:0060041	retina development in camera-type eye	43875	149/18670	0.00540614	0.0623526	0.033164	TFAP2B/BMPR1B	2
BP	GO:0048754	branching morphogenesis of an epithelial tube	43875	150/18670	0.00547686	0.0623526	0.033164	PGR/ESR1	2
BP	GO:0030509	BMP signaling pathway	43875	157/18670	0.00598381	0.0623526	0.033164	TFAP2B/BMPR1B	2
BP	GO:0031214	biomineral tissue development	43875	163/18670	0.0064349	0.0623526	0.033164	SPP1/BMPR1B	2
BP	GO:0110148	biomineralization	43875	163/18670	0.0064349	0.0623526	0.033164	SPP1/BMPR1B	2
BP	GO:0071772	response to BMP	43875	170/18670	0.00698031	0.0623526	0.033164	TFAP2B/BMPR1B	2
BP	GO:0071773	cellular response to BMP stimulus	43875	170/18670	0.00698031	0.0623526	0.033164	TFAP2B/BMPR1B	2
BP	GO:0030324	lung development	43875	172/18670	0.0071399	0.0623526	0.033164	PGR/AGR2	2
BP	GO:0030323	respiratory tube development	43875	176/18670	0.00746407	0.0623526	0.033164	PGR/AGR2	2
BP	GO:0060068	vagina development	43844	10/18670	0.0074752	0.0623526	0.033164	ESR1	1
BP	GO:0061140	lung secretory cell differentiation	43844	10/18670	0.0074752	0.0623526	0.033164	AGR2	1
BP	GO:1903799	negative regulation of production of miRNAs involved in gene silencing by miRNA	43844	10/18670	0.0074752	0.0623526	0.033164	ESR1	1
BP	GO:1903897	regulation of PERK-mediated unfolded protein response	43844	10/18670	0.0074752	0.0623526	0.033164	AGR2	1
BP	GO:0048736	appendage development	43875	179/18670	0.00771154	0.0623526	0.033164	TFAP2B/BMPR1B	2
BP	GO:0060173	limb development	43875	179/18670	0.00771154	0.0623526	0.033164	TFAP2B/BMPR1B	2
BP	GO:0061138	morphogenesis of a branching epithelium	43875	182/18670	0.00796271	0.0623526	0.033164	PGR/ESR1	2
BP	GO:0035747	natural killer cell chemotaxis	43844	11/18670	0.00821986	0.0623526	0.033164	CXCL14	1
BP	GO:0045899	positive regulation of RNA polymerase II transcription preinitiation complex assembly	43844	11/18670	0.00821986	0.0623526	0.033164	ESR1	1
BP	GO:0060433	bronchus development	43844	11/18670	0.00821986	0.0623526	0.033164	AGR2	1
BP	GO:0060525	prostate glandular acinus development	43844	11/18670	0.00821986	0.0623526	0.033164	ESR1	1
BP	GO:0060736	prostate gland growth	43844	11/18670	0.00821986	0.0623526	0.033164	ESR1	1
BP	GO:0070254	mucus secretion	43844	11/18670	0.00821986	0.0623526	0.033164	AGR2	1
BP	GO:0006367	transcription initiation from RNA polymerase II promoter	43875	188/18670	0.0084761	0.0623526	0.033164	PGR/ESR1	2
BP	GO:0002002	regulation of angiotensin levels in blood	43844	12/18670	0.008964	0.0623526	0.033164	CPA3	1
BP	GO:0002003	angiotensin maturation	43844	12/18670	0.008964	0.0623526	0.033164	CPA3	1
BP	GO:0010960	magnesium ion homeostasis	43844	12/18670	0.008964	0.0623526	0.033164	TFAP2B	1
BP	GO:0055062	phosphate ion homeostasis	43844	12/18670	0.008964	0.0623526	0.033164	TFAP2B	1
BP	GO:0060442	branching involved in prostate gland morphogenesis	43844	12/18670	0.008964	0.0623526	0.033164	ESR1	1
BP	GO:0072017	distal tubule development	43844	12/18670	0.008964	0.0623526	0.033164	TFAP2B	1
BP	GO:0072505	divalent inorganic anion homeostasis	43844	12/18670	0.008964	0.0623526	0.033164	TFAP2B	1
BP	GO:0072506	trivalent inorganic anion homeostasis	43844	12/18670	0.008964	0.0623526	0.033164	TFAP2B	1
BP	GO:1903894	regulation of IRE1-mediated unfolded protein response	43844	12/18670	0.008964	0.0623526	0.033164	AGR2	1
BP	GO:0001763	morphogenesis of a branching structure	43875	196/18670	0.00918338	0.0629001	0.0334553	PGR/ESR1	2
BP	GO:0060541	respiratory system development	43875	198/18670	0.00936423	0.0629001	0.0334553	PGR/AGR2	2
BP	GO:0048681	negative regulation of axon regeneration	43844	13/18670	0.00970763	0.0629001	0.0334553	SPP1	1
BP	GO:0072044	collecting duct development	43844	13/18670	0.00970763	0.0629001	0.0334553	TFAP2B	1
BP	GO:1900103	positive regulation of endoplasmic reticulum unfolded protein response	43844	13/18670	0.00970763	0.0629001	0.0334553	AGR2	1
BP	GO:0002064	epithelial cell development	43875	207/18670	0.0101978	0.0641973	0.0341452	PGR/ESR1	2
BP	GO:0035810	positive regulation of urine volume	43844	14/18670	0.0104507	0.0641973	0.0341452	TFAP2B	1
BP	GO:0071391	cellular response to estrogen stimulus	43844	14/18670	0.0104507	0.0641973	0.0341452	ESR1	1
BP	GO:1902043	positive regulation of extrinsic apoptotic signaling pathway via death domain receptors	43844	14/18670	0.0104507	0.0641973	0.0341452	BMPR1B	1
BP	GO:0045898	regulation of RNA polymerase II transcription preinitiation complex assembly	43844	15/18670	0.0111933	0.0670182	0.0356456	ESR1	1
BP	GO:0070571	negative regulation of neuron projection regeneration	43844	15/18670	0.0111933	0.0670182	0.0356456	SPP1	1
BP	GO:0002070	epithelial cell maturation	43844	16/18670	0.0119354	0.0681622	0.036254	PGR	1
BP	GO:0042447	hormone catabolic process	43844	16/18670	0.0119354	0.0681622	0.036254	SPP1	1
BP	GO:0060965	negative regulation of gene silencing by miRNA	43844	16/18670	0.0119354	0.0681622	0.036254	ESR1	1
BP	GO:0001649	osteoblast differentiation	43875	225/18670	0.0119608	0.0681622	0.036254	SPP1/BMPR1B	2
BP	GO:0030540	female genitalia development	43844	17/18670	0.0126769	0.0684886	0.0364277	ESR1	1
BP	GO:0035988	chondrocyte proliferation	43844	17/18670	0.0126769	0.0684886	0.0364277	BMPR1B	1
BP	GO:0060560	developmental growth involved in morphogenesis	43875	235/18670	0.0129945	0.0684886	0.0364277	SPP1/ESR1	2
BP	GO:0045780	positive regulation of bone resorption	43844	18/18670	0.013418	0.0684886	0.0364277	SPP1	1
BP	GO:0046852	positive regulation of bone remodeling	43844	18/18670	0.013418	0.0684886	0.0364277	SPP1	1
BP	GO:0060749	mammary gland alveolus development	43844	18/18670	0.013418	0.0684886	0.0364277	ESR1	1
BP	GO:0061377	mammary gland lobule development	43844	18/18670	0.013418	0.0684886	0.0364277	ESR1	1
BP	GO:0070233	negative regulation of T cell apoptotic process	43844	18/18670	0.013418	0.0684886	0.0364277	PIP	1
BP	GO:0001991	regulation of systemic arterial blood pressure by circulatory renin-angiotensin	43844	19/18670	0.0141585	0.0684886	0.0364277	CPA3	1
BP	GO:0060149	negative regulation of posttranscriptional gene silencing	43844	19/18670	0.0141585	0.0684886	0.0364277	ESR1	1
BP	GO:0060967	negative regulation of gene silencing by RNA	43844	19/18670	0.0141585	0.0684886	0.0364277	ESR1	1
BP	GO:1903798	regulation of production of miRNAs involved in gene silencing by miRNA	43844	19/18670	0.0141585	0.0684886	0.0364277	ESR1	1
BP	GO:0006352	DNA-templated transcription, initiation	43875	249/18670	0.0145054	0.0684886	0.0364277	PGR/ESR1	2
BP	GO:0001502	cartilage condensation	43844	20/18670	0.0148985	0.0684886	0.0364277	BMPR1B	1
BP	GO:0048670	regulation of collateral sprouting	43844	20/18670	0.0148985	0.0684886	0.0364277	SPP1	1
BP	GO:0060261	positive regulation of transcription initiation from RNA polymerase II promoter	43844	20/18670	0.0148985	0.0684886	0.0364277	ESR1	1
BP	GO:0060602	branch elongation of an epithelium	43844	20/18670	0.0148985	0.0684886	0.0364277	ESR1	1
BP	GO:0030277	maintenance of gastrointestinal epithelium	43844	21/18670	0.015638	0.0684886	0.0364277	TFF1	1
BP	GO:0030728	ovulation	43844	21/18670	0.015638	0.0684886	0.0364277	PGR	1
BP	GO:0031290	retinal ganglion cell axon guidance	43844	21/18670	0.015638	0.0684886	0.0364277	BMPR1B	1
BP	GO:0032332	positive regulation of chondrocyte differentiation	43844	21/18670	0.015638	0.0684886	0.0364277	BMPR1B	1
BP	GO:0036499	PERK-mediated unfolded protein response	43844	21/18670	0.015638	0.0684886	0.0364277	AGR2	1
BP	GO:0048485	sympathetic nervous system development	43844	21/18670	0.015638	0.0684886	0.0364277	TFAP2B	1
BP	GO:0070920	regulation of production of small RNA involved in gene silencing by RNA	43844	21/18670	0.015638	0.0684886	0.0364277	ESR1	1
BP	GO:0140131	positive regulation of lymphocyte chemotaxis	43844	21/18670	0.015638	0.0684886	0.0364277	CXCL14	1
BP	GO:0046883	regulation of hormone secretion	43875	262/18670	0.0159738	0.0685513	0.036461	SPP1/TFAP2B	2
BP	GO:0010842	retina layer formation	43844	22/18670	0.0163769	0.0685513	0.036461	TFAP2B	1
BP	GO:0035809	regulation of urine volume	43844	22/18670	0.0163769	0.0685513	0.036461	TFAP2B	1
BP	GO:0060065	uterus development	43844	22/18670	0.0163769	0.0685513	0.036461	ESR1	1
BP	GO:0060487	lung epithelial cell differentiation	43844	22/18670	0.0163769	0.0685513	0.036461	AGR2	1
BP	GO:0060479	lung cell differentiation	43844	23/18670	0.0171154	0.0703964	0.0374424	AGR2	1
BP	GO:0098743	cell aggregation	43844	23/18670	0.0171154	0.0703964	0.0374424	BMPR1B	1
BP	GO:0046697	decidualization	43844	24/18670	0.0178533	0.0727986	0.0387201	SPP1	1
BP	GO:0045662	negative regulation of myoblast differentiation	43844	25/18670	0.0185908	0.0745206	0.039636	CXCL14	1
BP	GO:1900101	regulation of endoplasmic reticulum unfolded protein response	43844	25/18670	0.0185908	0.0745206	0.039636	AGR2	1
BP	GO:0003081	regulation of systemic arterial blood pressure by renin-angiotensin	43844	26/18670	0.0193277	0.0745332	0.0396427	CPA3	1
BP	GO:0055083	monovalent inorganic anion homeostasis	43844	26/18670	0.0193277	0.0745332	0.0396427	TFAP2B	1
BP	GO:0060740	prostate gland epithelium morphogenesis	43844	26/18670	0.0193277	0.0745332	0.0396427	ESR1	1
BP	GO:0006706	steroid catabolic process	43844	27/18670	0.0200641	0.0745332	0.0396427	SPP1	1
BP	GO:0035902	response to immobilization stress	43844	27/18670	0.0200641	0.0745332	0.0396427	TFF1	1
BP	GO:0048668	collateral sprouting	43844	27/18670	0.0200641	0.0745332	0.0396427	SPP1	1
BP	GO:1901623	regulation of lymphocyte chemotaxis	43844	27/18670	0.0200641	0.0745332	0.0396427	CXCL14	1
BP	GO:2000144	positive regulation of DNA-templated transcription, initiation	43844	27/18670	0.0200641	0.0745332	0.0396427	ESR1	1
BP	GO:0033598	mammary gland epithelial cell proliferation	43844	28/18670	0.0208	0.0745332	0.0396427	ESR1	1
BP	GO:0048679	regulation of axon regeneration	43844	28/18670	0.0208	0.0745332	0.0396427	SPP1	1
BP	GO:0051123	RNA polymerase II preinitiation complex assembly	43844	28/18670	0.0208	0.0745332	0.0396427	ESR1	1
BP	GO:0060260	regulation of transcription initiation from RNA polymerase II promoter	43844	28/18670	0.0208	0.0745332	0.0396427	ESR1	1
BP	GO:0060512	prostate gland morphogenesis	43844	28/18670	0.0208	0.0745332	0.0396427	ESR1	1
BP	GO:0071168	protein localization to chromatin	43844	28/18670	0.0208	0.0745332	0.0396427	ESR1	1
BP	GO:0010669	epithelial structure maintenance	43844	29/18670	0.0215353	0.0753271	0.0400649	TFF1	1
BP	GO:0055075	potassium ion homeostasis	43844	29/18670	0.0215353	0.0753271	0.0400649	TFAP2B	1
BP	GO:0070229	negative regulation of lymphocyte apoptotic process	43844	29/18670	0.0215353	0.0753271	0.0400649	PIP	1
BP	GO:0046879	hormone secretion	43875	308/18670	0.0216585	0.0753271	0.0400649	SPP1/TFAP2B	2
BP	GO:0009914	hormone transport	43875	317/18670	0.022857	0.0781363	0.0415591	SPP1/TFAP2B	2
BP	GO:0003401	axis elongation	43844	31/18670	0.0230045	0.0781363	0.0415591	ESR1	1
BP	GO:0045742	positive regulation of epidermal growth factor receptor signaling pathway	43844	31/18670	0.0230045	0.0781363	0.0415591	AGR2	1
BP	GO:0043010	camera-type eye development	43875	319/18670	0.023127	0.0781363	0.0415591	TFAP2B/BMPR1B	2
BP	GO:0060562	epithelial tube morphogenesis	43875	322/18670	0.0235346	0.0789495	0.0419916	PGR/ESR1	2
BP	GO:0070570	regulation of neuron projection regeneration	43844	32/18670	0.0237384	0.0789519	0.0419929	SPP1	1
BP	GO:0010039	response to iron ion	43844	33/18670	0.0244717	0.0789519	0.0419929	TFF1	1
BP	GO:0061036	positive regulation of cartilage development	43844	33/18670	0.0244717	0.0789519	0.0419929	BMPR1B	1
BP	GO:0070232	regulation of T cell apoptotic process	43844	33/18670	0.0244717	0.0789519	0.0419929	PIP	1
BP	GO:1901186	positive regulation of ERBB signaling pathway	43844	33/18670	0.0244717	0.0789519	0.0419929	AGR2	1
BP	GO:0001655	urogenital system development	43875	330/18670	0.0246362	0.0789519	0.0419929	TFAP2B/ESR1	2
BP	GO:0008202	steroid metabolic process	43875	331/18670	0.0247754	0.0789519	0.0419929	SPP1/ESR1	2
BP	GO:0016486	peptide hormone processing	43844	34/18670	0.0252045	0.0789519	0.0419929	CPA3	1
BP	GO:0060969	negative regulation of gene silencing	43844	34/18670	0.0252045	0.0789519	0.0419929	ESR1	1
BP	GO:0140448	signaling receptor ligand precursor processing	43844	34/18670	0.0252045	0.0789519	0.0419929	CPA3	1
BP	GO:0001893	maternal placenta development	43844	35/18670	0.0259368	0.0795101	0.0422898	SPP1	1
BP	GO:0035909	aorta morphogenesis	43844	35/18670	0.0259368	0.0795101	0.0422898	TFAP2B	1
BP	GO:0003091	renal water homeostasis	43844	36/18670	0.0266686	0.0795101	0.0422898	TFAP2B	1
BP	GO:0035137	hindlimb morphogenesis	43844	36/18670	0.0266686	0.0795101	0.0422898	TFAP2B	1
BP	GO:0060428	lung epithelium development	43844	36/18670	0.0266686	0.0795101	0.0422898	AGR2	1
BP	GO:0071392	cellular response to estradiol stimulus	43844	36/18670	0.0266686	0.0795101	0.0422898	ESR1	1
BP	GO:0048638	regulation of developmental growth	43875	347/18670	0.0270472	0.0795101	0.0422898	SPP1/AGR2	2
BP	GO:0007178	transmembrane receptor protein serine/threonine kinase signaling pathway	43875	349/18670	0.027337	0.0795101	0.0422898	TFAP2B/BMPR1B	2
BP	GO:0032941	secretion by tissue	43844	37/18670	0.0273999	0.0795101	0.0422898	AGR2	1
BP	GO:0033280	response to vitamin D	43844	37/18670	0.0273999	0.0795101	0.0422898	SPP1	1
BP	GO:2000142	regulation of DNA-templated transcription, initiation	43844	37/18670	0.0273999	0.0795101	0.0422898	ESR1	1
BP	GO:2000403	positive regulation of lymphocyte migration	43844	37/18670	0.0273999	0.0795101	0.0422898	CXCL14	1
BP	GO:1905898	positive regulation of response to endoplasmic reticulum stress	43844	38/18670	0.0281306	0.0811329	0.0431529	AGR2	1
BP	GO:0030501	positive regulation of bone mineralization	43844	39/18670	0.0288609	0.0814847	0.04334	BMPR1B	1
BP	GO:0033146	regulation of intracellular estrogen receptor signaling pathway	43844	39/18670	0.0288609	0.0814847	0.04334	ESR1	1
BP	GO:0033574	response to testosterone	43844	39/18670	0.0288609	0.0814847	0.04334	SPP1	1
BP	GO:0001654	eye development	43875	362/18670	0.029252	0.0814847	0.04334	TFAP2B/BMPR1B	2
BP	GO:0001990	regulation of systemic arterial blood pressure by hormone	43844	40/18670	0.0295907	0.0814847	0.04334	CPA3	1
BP	GO:0045124	regulation of bone resorption	43844	40/18670	0.0295907	0.0814847	0.04334	SPP1	1
BP	GO:0072210	metanephric nephron development	43844	40/18670	0.0295907	0.0814847	0.04334	TFAP2B	1
BP	GO:0150063	visual system development	43875	366/18670	0.029852	0.0814847	0.04334	TFAP2B/BMPR1B	2
BP	GO:0001580	detection of chemical stimulus involved in sensory perception of bitter taste	43844	41/18670	0.0303199	0.0814847	0.04334	PIP	1
BP	GO:0035136	forelimb morphogenesis	43844	41/18670	0.0303199	0.0814847	0.04334	TFAP2B	1
BP	GO:0048286	lung alveolus development	43844	41/18670	0.0303199	0.0814847	0.04334	PGR	1
BP	GO:0140353	lipid export from cell	43844	41/18670	0.0303199	0.0814847	0.04334	SPP1	1
BP	GO:0048880	sensory system development	43875	371/18670	0.030609	0.0817969	0.0435061	TFAP2B/BMPR1B	2
BP	GO:0010863	positive regulation of phospholipase C activity	43844	43/18670	0.0317768	0.0844407	0.0449123	ESR1	1
BP	GO:0034105	positive regulation of tissue remodeling	43844	44/18670	0.0325046	0.0853601	0.0454013	SPP1	1
BP	GO:0070897	transcription preinitiation complex assembly	43844	44/18670	0.0325046	0.0853601	0.0454013	ESR1	1
BP	GO:0048483	autonomic nervous system development	43844	45/18670	0.0332318	0.0853601	0.0454013	TFAP2B	1
BP	GO:0050913	sensory perception of bitter taste	43844	45/18670	0.0332318	0.0853601	0.0454013	PIP	1
BP	GO:1900274	regulation of phospholipase C activity	43844	45/18670	0.0332318	0.0853601	0.0454013	ESR1	1
BP	GO:0002067	glandular epithelial cell differentiation	43844	46/18670	0.0339585	0.0853601	0.0454013	AGR2	1
BP	GO:0006984	ER-nucleus signaling pathway	43844	46/18670	0.0339585	0.0853601	0.0454013	AGR2	1
BP	GO:0035196	production of miRNAs involved in gene silencing by miRNA	43844	46/18670	0.0339585	0.0853601	0.0454013	ESR1	1
BP	GO:0048806	genitalia development	43844	47/18670	0.0346847	0.0853601	0.0454013	ESR1	1
BP	GO:0050912	detection of chemical stimulus involved in sensory perception of taste	43844	47/18670	0.0346847	0.0853601	0.0454013	PIP	1
BP	GO:0070169	positive regulation of biomineral tissue development	43844	47/18670	0.0346847	0.0853601	0.0454013	BMPR1B	1
BP	GO:0070231	T cell apoptotic process	43844	47/18670	0.0346847	0.0853601	0.0454013	PIP	1
BP	GO:0110151	positive regulation of biomineralization	43844	47/18670	0.0346847	0.0853601	0.0454013	BMPR1B	1
BP	GO:2000107	negative regulation of leukocyte apoptotic process	43844	47/18670	0.0346847	0.0853601	0.0454013	PIP	1
BP	GO:0001503	ossification	43875	398/18670	0.0348298	0.0853601	0.0454013	SPP1/BMPR1B	2
BP	GO:0002063	chondrocyte development	43844	48/18670	0.0354103	0.0854545	0.0454515	BMPR1B	1
BP	GO:0030850	prostate gland development	43844	48/18670	0.0354103	0.0854545	0.0454515	ESR1	1
BP	GO:0046850	regulation of bone remodeling	43844	48/18670	0.0354103	0.0854545	0.0454515	SPP1	1
BP	GO:0003044	regulation of systemic arterial blood pressure mediated by a chemical signal	43844	49/18670	0.0361355	0.0854605	0.0454547	CPA3	1
BP	GO:0043124	negative regulation of I-kappaB kinase/NF-kappaB signaling	43844	49/18670	0.0361355	0.0854605	0.0454547	ESR1	1
BP	GO:0048546	digestive tract morphogenesis	43844	49/18670	0.0361355	0.0854605	0.0454547	AGR2	1
BP	GO:2001238	positive regulation of extrinsic apoptotic signaling pathway	43844	49/18670	0.0361355	0.0854605	0.0454547	BMPR1B	1
BP	GO:0007566	embryo implantation	43844	51/18670	0.0375844	0.086719	0.0461241	SPP1	1
BP	GO:0031050	dsRNA processing	43844	51/18670	0.0375844	0.086719	0.0461241	ESR1	1
BP	GO:0031103	axon regeneration	43844	51/18670	0.0375844	0.086719	0.0461241	SPP1	1
BP	GO:0048146	positive regulation of fibroblast proliferation	43844	51/18670	0.0375844	0.086719	0.0461241	ESR1	1
BP	GO:0070918	production of small RNA involved in gene silencing by RNA	43844	51/18670	0.0375844	0.086719	0.0461241	ESR1	1
BP	GO:0032330	regulation of chondrocyte differentiation	43844	52/18670	0.038308	0.0875347	0.0465579	BMPR1B	1
BP	GO:0055078	sodium ion homeostasis	43844	52/18670	0.038308	0.0875347	0.0465579	TFAP2B	1
BP	GO:0045661	regulation of myoblast differentiation	43844	53/18670	0.0390312	0.0883337	0.0469829	CXCL14	1
BP	GO:0070228	regulation of lymphocyte apoptotic process	43844	53/18670	0.0390312	0.0883337	0.0469829	PIP	1
BP	GO:0060042	retina morphogenesis in camera-type eye	43844	55/18670	0.040476	0.091017	0.0484101	TFAP2B	1
BP	GO:0048732	gland development	43875	434/18670	0.0407941	0.091017	0.0484101	PGR/ESR1	2
BP	GO:0050673	epithelial cell proliferation	43875	434/18670	0.0407941	0.091017	0.0484101	PGR/ESR1	2
BP	GO:0060688	regulation of morphogenesis of a branching structure	43844	56/18670	0.0411976	0.0910583	0.048432	ESR1	1
BP	GO:1903078	positive regulation of protein localization to plasma membrane	43844	56/18670	0.0411976	0.0910583	0.048432	AGR2	1
BP	GO:0043525	positive regulation of neuron apoptotic process	43844	57/18670	0.0419187	0.0920933	0.0489825	TFAP2B	1
BP	GO:0030520	intracellular estrogen receptor signaling pathway	43844	58/18670	0.0426394	0.0920933	0.0489825	ESR1	1
BP	GO:0035904	aorta development	43844	58/18670	0.0426394	0.0920933	0.0489825	TFAP2B	1
BP	GO:0055081	anion homeostasis	43844	58/18670	0.0426394	0.0920933	0.0489825	TFAP2B	1
BP	GO:1902041	regulation of extrinsic apoptotic signaling pathway via death domain receptors	43844	58/18670	0.0426394	0.0920933	0.0489825	BMPR1B	1
BP	GO:0010518	positive regulation of phospholipase activity	43844	59/18670	0.0433595	0.0923831	0.0491367	ESR1	1
BP	GO:0030521	androgen receptor signaling pathway	43844	59/18670	0.0433595	0.0923831	0.0491367	SCGB2A2	1
BP	GO:0031102	neuron projection regeneration	43844	59/18670	0.0433595	0.0923831	0.0491367	SPP1	1
BP	GO:0032370	positive regulation of lipid transport	43844	61/18670	0.0447983	0.0950205	0.0505394	SPP1	1
BP	GO:0045453	bone resorption	43844	62/18670	0.0455169	0.0961138	0.0511209	SPP1	1
BP	GO:1904377	positive regulation of protein localization to cell periphery	43844	63/18670	0.046235	0.0965591	0.0513578	AGR2	1
BP	GO:2000401	regulation of lymphocyte migration	43844	63/18670	0.046235	0.0965591	0.0513578	CXCL14	1
BP	GO:0007409	axonogenesis	43875	468/18670	0.0467626	0.0965591	0.0513578	SPP1/BMPR1B	2
BP	GO:0036498	IRE1-mediated unfolded protein response	43844	64/18670	0.0469526	0.0965591	0.0513578	AGR2	1
BP	GO:0045669	positive regulation of osteoblast differentiation	43844	64/18670	0.0469526	0.0965591	0.0513578	BMPR1B	1
BP	GO:0048247	lymphocyte chemotaxis	43844	64/18670	0.0469526	0.0965591	0.0513578	CXCL14	1
BP	GO:0055074	calcium ion homeostasis	43875	471/18670	0.0473043	0.0968612	0.0515185	TFAP2B/ESR1	2
BP	GO:0050909	sensory perception of taste	43844	67/18670	0.0491025	0.10011	0.0532463	PIP	1
BP	GO:0003407	neural retina development	43844	68/18670	0.0498181	0.100701	0.0535606	TFAP2B	1
BP	GO:0050891	multicellular organismal water homeostasis	43844	68/18670	0.0498181	0.100701	0.0535606	TFAP2B	1
CC	GO:0035327	transcriptionally active chromatin	43845	25/19717	0.0188579	0.207437	0.198504	ESR1	1
MF	GO:0002162	dystroglycan binding	43875	10/17696	2.60608e-05	0.00164183	0.000850404	AGR3/AGR2	2
MF	GO:0004879	nuclear receptor activity	43875	47/17696	0.000615653	0.0129287	0.00669658	PGR/ESR1	2
MF	GO:0098531	ligand-activated transcription factor activity	43875	47/17696	0.000615653	0.0129287	0.00669658	PGR/ESR1	2
MF	GO:0003707	steroid hormone receptor activity	43875	56/17696	0.000873504	0.0137577	0.00712595	PGR/ESR1	2
MF	GO:0051117	ATPase binding	43875	80/17696	0.00177305	0.0223405	0.0115715	PGR/ESR1	2
MF	GO:0005496	steroid binding	43875	95/17696	0.00248836	0.0261278	0.0135332	PGR/ESR1	2
MF	GO:0001228	DNA-binding transcription activator activity, RNA polymerase II-specific	43904	439/17696	0.00450197	0.0356797	0.0184807	TFAP2B/PGR/ESR1	3
MF	GO:0001216	DNA-binding transcription activator activity	43904	440/17696	0.00453076	0.0356797	0.0184807	TFAP2B/PGR/ESR1	3
MF	GO:0048018	receptor ligand activity	43904	482/17696	0.00584327	0.0378836	0.0196223	SPP1/CXCL14/TFF1	3
MF	GO:0030546	signaling receptor activator activity	43904	487/17696	0.00601327	0.0378836	0.0196223	SPP1/CXCL14/TFF1	3
MF	GO:0019864	IgG binding	43844	11/17696	0.00867063	0.0496591	0.0257215	PIP	1
MF	GO:0005024	transforming growth factor beta-activated receptor activity	43844	15/17696	0.0118062	0.0601676	0.0311645	BMPR1B	1
MF	GO:0005125	cytokine activity	43875	220/17696	0.0126893	0.0601676	0.0311645	SPP1/CXCL14	2
MF	GO:0004675	transmembrane receptor protein serine/threonine kinase activity	43844	17/17696	0.0133706	0.0601676	0.0311645	BMPR1B	1
MF	GO:0001091	RNA polymerase II general transcription initiation factor binding	43844	20/17696	0.0157128	0.0611452	0.0316709	ESR1	1
MF	GO:0017025	TBP-class protein binding	43844	22/17696	0.0172714	0.0611452	0.0316709	ESR1	1
MF	GO:0001223	transcription coactivator binding	43844	23/17696	0.0180498	0.0611452	0.0316709	ESR1	1
MF	GO:0019865	immunoglobulin binding	43844	24/17696	0.0188277	0.0611452	0.0316709	PIP	1
MF	GO:0004190	aspartic-type endopeptidase activity	43844	25/17696	0.019605	0.0611452	0.0316709	PIP	1
MF	GO:0043027	cysteine-type endopeptidase inhibitor activity involved in apoptotic process	43844	25/17696	0.019605	0.0611452	0.0316709	TFAP2B	1
MF	GO:0070001	aspartic-type peptidase activity	43844	26/17696	0.0203817	0.0611452	0.0316709	PIP	1
MF	GO:0004181	metallocarboxypeptidase activity	43844	29/17696	0.0227085	0.0650289	0.0336825	CPA3	1
MF	GO:0005154	epidermal growth factor receptor binding	43844	33/17696	0.0258028	0.0706774	0.0366082	AGR2	1
MF	GO:0030331	estrogen receptor binding	43844	42/17696	0.0327319	0.0781643	0.0404861	ESR1	1
MF	GO:0043028	cysteine-type endopeptidase regulator activity involved in apoptotic process	43844	42/17696	0.0327319	0.0781643	0.0404861	TFAP2B	1
MF	GO:0140296	general transcription initiation factor binding	43844	42/17696	0.0327319	0.0781643	0.0404861	ESR1	1
MF	GO:0001221	transcription cofactor binding	43844	43/17696	0.033499	0.0781643	0.0404861	ESR1	1
MF	GO:0004180	carboxypeptidase activity	43844	45/17696	0.0350314	0.0788207	0.0408261	CPA3	1
MF	GO:0008009	chemokine activity	43844	49/17696	0.0380895	0.0827462	0.0428593	CXCL14	1
MF	GO:0050840	extracellular matrix binding	43844	57/17696	0.0441787	0.0913243	0.0473025	SPP1	1
MF	GO:0004869	cysteine-type endopeptidase inhibitor activity	43844	58/17696	0.0449374	0.0913243	0.0473025	TFAP2B	1
MF	GO:0008235	metalloexopeptidase activity	43844	62/17696	0.0479663	0.0944337	0.048913	CPA3	1
